# Supplementary material for: Clinical implement of Probe‐Capture Metagenomics in sepsis patients: A multicentre and prospective study
Source: Clin Transl Med. 2025 Apr 3;15(4):e70297. doi: 10.1002/ctm2.70297 (PMC11968419; doi:10.1002/ctm2.70297)
Supplement: Supplementary file 2 — Supporting Information [file CTM2-15-e70297-s002.xlsx]

## Sheet: Table S4
Table S4. Clinical reportable pathogen and pathogen used for probe design
Microbial Name
2019-nCoV
Acinetobacter baumannii
Acinetobacter calcoaceticus
Acinetobacter haemolyticus
Acinetobacter junii
Acinetobacter lwoffii
Acinetobacter nosocomialis
Acinetobacter pittii
Acinetobacter radioresistens
Acinetobacter soli
Acinetobacter ursingii
Actinomyces dentalis
Actinomyces denticolens
Actinomyces gerencseriae
Actinomyces massiliensis
Actinomyces naeslundii
Actinomyces oris
Actinomyces polynesiensis
Actinomyces provencensis
Actinomyces radicidentis
Actinomyces ruminicola
Actinomyces timonensis
Actinomyces urinae
Actinomyces viscosus
Actinomyces vulturis
Aeromonas hydrophila
Angiostrongylus cantonensis
Aspergillus flavus
Aspergillus fumigatus
Aspergillus nidulans
Aspergillus niger
Aspergillus sydowii
Aspergillus terreus
Astrovirus MLB1
Astrovirus MLB2
Astrovirus MLB3
Astrovirus VA1
Astrovirus VA3
Astrovirus VA4
Babesia bigemina
Babesia bovis
Babesia microti
Bacillus anthracis
Bacillus cereus
Bacteroides fragilis
Bacteroides ovatus
Bacteroides thetaiotaomicron
Bacteroides uniformis
Bacteroides vulgatus
Balamuthia mandrillaris
Bifidobacterium animalis
Bifidobacterium bifidum
Bifidobacterium breve
Bifidobacterium dentium
Bifidobacterium longum
Bilophila wadsworthia
Blastomyces dermatitidis
Bordetella parapertussis
Bordetella pertussis
Borrelia recurrentis
Borreliella burgdorferi
Brazoran virus
Brugia malayi
Burkholderia cepacia
Burkholderia mallei
Campylobacter coli
Campylobacter rectus
Campylobacter upsaliensis
Candida albicans
Candida glabrata
Candida parapsilosis
Candida tropicalis
Capnocytophaga sputigena
Chikungunya virus
Chlamydia pneumoniae
Chlamydia psittaci
Chlamydia trachomatis
Clavispora lusitaniae
Clostridioides difficile
Clostridium botulinum
Clostridium leptum
Clostridium perfringens
Clostridium tetani
Coccidioides immitis
Corynebacterium diphtheriae
Cowpox virus
Coxiella burnetii
Crossiella equi
Cryptococcus gattii
Cryptococcus neoformans
Cryptosporidium hominis
Cryptosporidium muris
Cryptosporidium parvum
Cyclospora cayetanensis
Dengue virus 1
Dengue virus 2
Dengue virus 3
Dengue virus 4
Dialister pneumosintes
Echinococcus granulosus
Elizabethkingia meningoseptica
Entamoeba histolytica
Enterobacter cloacae
Enterococcus avium
Enterococcus faecalis
Enterococcus faecium
Enterovirus A71
Enterovirus D68
Escherichia coli
Francisella tularensis
Fusarium oxysporum
Fusarium solani
Fusobacterium mortiferum
Fusobacterium necrophorum
Fusobacterium nucleatum
Giardia intestinalis
Haemophilus haemolyticus
Haemophilus influenzae
Haemophilus parainfluenzae
Hantaan orthohantavirus
Helicobacter pylori
Hendra henipavirus
Hepatitis B virus
Histoplasma capsulatum
HMO Astrovirus A
Human adenovirus 5
Human adenovirus 54
Human adenovirus 7
Human alphaherpesvirus 1
Human alphaherpesvirus 2
Human alphaherpesvirus 3
Human betaherpesvirus 5
Human betaherpesvirus 6A
Human betaherpesvirus 6B
Human betaherpesvirus 7
Human bocavirus 3
Human bocavirus 4 NI
Human coronavirus 229E
Human coronavirus HKU1
Human coronavirus NL63
Human coronavirus OC43
Human gammaherpesvirus 4
Human gammaherpesvirus 8
Human immunodeficiency virus 1
Human immunodeficiency virus 2
Human metapneumovirus
Human papillomavirus type 16
Human parechovirus 1
Human parvovirus B19
Human polyomavirus 1
Human respiratory syncytial virus A
Human respiratory syncytial virus B
Human respirovirus 1
Human respirovirus 3
Human rubulavirus 2
Human rubulavirus 4
Influenza A virus H1N1
Influenza A virus H3N2
Influenza A virus H3N2
Influenza B virus
Influenza C virus
Influenza D virus
Japanese encephalitis virus
JC polyomavirus
Klebsiella aerogenes
Klebsiella oxytoca
Klebsiella pneumoniae
Klebsiella variicola
Lactobacillus rhamnosus
Lassa mammarenavirus
Legionella pneumophila
Leishmania donovani
Leishmania infantum
Leptospira alexanderi
Leptospira alexanderi
Leptospira alstonii
Leptospira broomii
Leptospira fainei
Leptospira inadai
Leptospira interrogans
Leptospira kirschneri
Leptospira kmetyi
Leptospira licerasiae
Leptospira mayottensis
Leptospira noguchii
Leptospira santarosai
Leptospira terpstrae
Leptospira wolbachii
Leuconostoc lactis
Leuconostoc pseudomesenteroides
Listeria monocytogenes
Lodderomyces elongisporus
Lomentospora prolificans
Malassezia restricta
Marburg marburgvirus
Measles morbillivirus
Meyerozyma guilliermondii
Microsporum canis
Mogibacterium timidum
Moraxella catarrhalis
Morganella morganii
Mumps rubulavirus
Mycobacterium abscessus
Mycobacterium avium
Mycobacterium canettii
Mycobacterium chelonae
Mycobacterium fortuitum
Mycobacterium intracellulare
Mycobacterium kansasii
Mycobacterium leprae
Mycobacterium marinum
Mycobacterium orygis
Mycobacterium tuberculosis
Mycoplasma hominis
Mycoplasma pneumoniae
Naegleria fowleri
Neisseria gonorrhoeae
Neisseria meningitidis
Nipah henipavirus
Nocardia abscessus
Nocardia africana
Nocardia asiatica
Nocardia asteroides
Nocardia beijingensis
Nocardia brasiliensis
Nocardia cyriacigeorgica
Nocardia farcinica
Nocardia nova
Nocardia otitidiscaviarum
Nocardiopsis dassonvillei
Norovirus GI
Orientia tsutsugamushi
Parabacteroides distasonis
Parvimonas micra
Pasteurella multocida
Peptostreptococcus anaerobius
Plasmodium malariae
Pneumocystis jirovecii
Porphyromonas asaccharolytica
Porphyromonas gingivalis
Prevotella buccae
Prevotella intermedia
Prevotella melaninogenica
Prevotella oris
Prevotella veroralis
Proteus mirabilis
Proteus vulgaris
Pseudomonas aeruginosa
Rabies lyssavirus
Rhinovirus B
Rhinovirus C
Rhizomucor miehei
Rhizomucor pusillus
Rhizopus microsporus
Rickettsia felis
Rickettsia prowazekii
Rickettsia rickettsii
Rickettsia typhi
Rotavirus A
Rotavirus C
Rotavirus D
Rotavirus F
Rotavirus G
Rotavirus I
Rubella virus
Salmonella enterica
Scedosporium apiospermum
Serratia marcescens
Sporothrix schenckii
Staphylococcus aureus
Staphylococcus haemolyticus
Stenotrophomonas maltophilia
Streptobacillus moniliformis
Streptococcus agalactiae
Streptococcus anginosus
Streptococcus constellatus
Streptococcus dysgalactiae
Streptococcus gordonii
Streptococcus iniae
Streptococcus intermedius
Streptococcus oralis
Streptococcus parasanguinis
Streptococcus pneumoniae
Streptococcus pyogenes
Streptococcus salivarius
Streptococcus suis
Strongyloides stercoralis
Taenia solium
Talaromyces marneffei
Toxoplasma gondii
Treponema pallidum
Trichomonas vaginalis
Trichophyton rubrum
Trichophyton verrucosum
Trichosporon asahii
Tropheryma whipplei
Trypanosoma cruzi
Trypanosoma grayi
Trypanosoma rangeli
Trypanosoma theileri
Ureaplasma parvum
Ureaplasma urealyticum
Veillonella atypica
Veillonella parvula
Vibrio parahaemolyticus
Vibrio vulnificus
West Nile virus
Yersinia pestis
Zika virus

## Sheet: Table S5
Table S5. The list of accension ID of our database.
TaxonID	AccessionID
1000373	NC_016757.1
1000373	NC_016758.1
1000373	NC_016759.1
1000373	NC_016760.1
1000664	NC_038442.1
1000665	NC_038441.1
1000690	NC_017678.1
1001080	NC_038694.1
1001080	NC_038695.1
1001080	NC_038696.1
1001341	NC_043514.1
1001533	NC_007612.1
1001534	NC_016937.2
1001542	NC_016933.2
1001582	NC_017189.1
1001582	NC_017190.1
1001583	NC_020819.1
1001583	NC_020820.1
1001583	NC_020821.1
1001583	NC_020822.1
1001583	NC_020823.1
1001583	NC_020824.1
1001583	NC_020825.1
1001583	NC_020826.1
1001583	NC_020827.1
1001583	NC_020828.1
1001585	NC_015410.1
1001714	NZ_AP014547.1
1001989	NZ_CP006632.1
1001989	NZ_CP006633.1
1001989	NZ_CP006634.1
1001989	NZ_CP006635.1
100217	NC_028461.1
100220	NC_038507.1
100225	NZ_CP031447.1
100225	NZ_CP031448.1
100226	NZ_CP042324.1
1002273	NC_015396.1
1002359	NC_038279.1
1002360	NC_038280.1
1002361	NC_043065.1
1002362	NC_043066.1
1002672	NC_015380.1
1002681	NC_038459.1
1002724	NC_015456.1
1002725	NC_015457.1
1002804	NC_015670.1
1002804	NC_015674.1
1002809	NC_018065.1
1002809	NC_018069.1
1002918	NC_004451.1
1002921	NC_003987.1
1003177	NC_029057.1
1003191	NZ_CP007505.1
1003195	NC_016111.1
1003195	NC_016113.1
1003195	NC_017585.1
1003195	NC_017586.1
1003201	NC_017066.1
1003202	NC_017062.1
1003238	NZ_CP018296.1
1003239	NZ_CP022445.1
1003239	NZ_CP022446.1
1003239	NZ_CP022447.1
1003239	NZ_CP022448.1
1003335	NC_036023.1
1003335	NC_036025.1
1003335	NC_036026.1
1003335	NC_036027.1
1003335	NC_036028.1
1003335	NC_036029.1
1003335	NC_036030.1
1003335	NC_036031.1
1003335	NC_036032.1
100379	NC_006903.1
100379	NC_012088.1
100379	NC_012089.1
100379	NC_012090.1
100379	NC_019167.1
100379	NC_019168.1
100379	NC_019169.1
100379	NC_019170.1
100379	NC_019171.1
100379	NC_019172.1
100379	NC_019173.1
1003835	NC_043450.1
1003835	NC_043451.1
1003835	NC_043452.1
1003891	NC_015395.1
1004049	NC_016874.1
1004049	NC_016875.1
1004049	NC_016876.1
1004049	NC_016877.1
1004049	NC_016878.1
1004049	NC_016879.1
1004049	NC_016880.1
1004049	NC_016881.1
1004049	NC_016882.1
1004049	NC_016883.1
1004777	NC_015255.1
1004785	NC_018692.1
1004786	NC_019393.1
1004786	NC_019394.1
1004787	NC_018679.1
1004787	NC_018680.1
1004788	NC_018678.1
1004901	NZ_CP027433.1
1004951	NC_017950.1
1004952	NC_017621.1
1004954	NZ_CP006961.1
1004954	NZ_CP006962.1
1005041	NC_017619.1
1005042	NC_017620.1
1005048	NC_010332.1
1005048	NC_015856.1
1005056	NC_021783.1
1005057	NC_017259.1
1005057	NC_017260.1
1005057	NC_017261.1
1005058	NC_015460.1
1005058	NC_015461.1
1005090	NC_017256.1
1005090	NC_017257.1
1005090	NC_017258.1
1005567	NZ_MT316183.1
1006003	NZ_CP049015.1
1006006	NC_015435.1
1006007	NC_017138.1
1006007	NC_017139.1
1006007	NC_017140.1
1006007	NC_017141.1
1006061	NC_008250.2
1006155	NZ_CP011102.1
1006543	NC_017347.1
1006551	NC_016612.1
1006554	NZ_AP014881.1
1006554	NZ_AP014882.1
1006554	NZ_AP014883.1
1006554	NZ_AP014884.1
1006554	NZ_AP014885.1
1006576	NZ_LN824141.1
1006579	NZ_CP009622.1
1006581	NC_023030.2
1006583	NC_015450.1
1006583	NC_015451.1
1006583	NC_015452.1
1006598	NZ_ARWD01000001.1
1007064	NC_015433.1
1007105	NC_015458.1
1007105	NC_015459.1
1007127	NC_023009.1
100755	NC_004650.1
1007676	NZ_CP012034.1
100785	NC_000885.1
1007869	NC_021347.1
1007870	NC_021893.1
1007871	NC_021899.1
1008292	NC_038700.1
1008297	NC_017046.1
1008297	NC_017054.1
1008298	NZ_AP014567.1
1008459	NC_016043.1
100887	NC_002330.1
100887	NC_002351.1
100901	NC_018267.1
1009464	NC_017456.1
1009682	NZ_AP024094.1
1009682	NZ_AP024095.1
1009714	NZ_CP020659.1
1009714	NZ_LR657304.1
1009846	NC_018513.1
1009846	NC_018514.1
1009856	NZ_CP002697.1
1009856	NZ_CP002698.1
1009857	NZ_CP002699.1
1009857	NZ_CP002700.1
1009858	NZ_CP002701.1
1009858	NZ_CP002702.1
1009859	NZ_CP002703.1
1009859	NZ_CP002704.1
1010614	NC_016565.1
1010616	NC_021851.1
1010834	NZ_CP002871.1
1010835	NZ_CP002882.1
1010836	NZ_CP002883.1
1010838	NZ_CP053749.1
1010840	NC_017053.1
1010	NZ_LT906468.1
101281	NC_043167.1
1014	NZ_LR134404.1
101510	NC_008268.1
101510	NC_008269.1
101510	NC_008270.1
101510	NC_008271.1
101570	NC_006949.1
101571	NZ_CM003771.1
101571	NZ_CM003772.1
101571	NZ_CP013368.1
101571	NZ_CP013369.1
101571	NZ_CP013370.1
101571	NZ_CP013371.1
101571	NZ_CP013414.1
101571	NZ_CP013415.1
101571	NZ_CP013416.1
101571	NZ_CP013420.1
101571	NZ_CP013421.1
101571	NZ_CP013422.1
101571	NZ_CP013445.1
101571	NZ_CP013446.1
101571	NZ_CP013447.1
101571	NZ_CP013462.1
101571	NZ_CP013463.1
101571	NZ_CP013464.1
101571	NZ_CP013465.1
101571	NZ_LNJU01000002.1
101571	NZ_LNJU01000003.1
101571	NZ_LNJU01000004.1
1016852	NC_015506.1
1016853	NC_015507.1
1016854	NC_015502.1
1016855	NC_015503.1
1016856	NC_015504.1
1016857	NC_015505.1
1016879	NC_015521.1
101688	NC_003787.1
101688	NC_003788.1
1016987	NZ_CP028347.1
1016987	NZ_CP028348.1
1016998	NC_010102.1
1017264	NC_017223.1
101764	NC_002795.1
1017	NZ_CP022386.1
101850	NC_019945.1
1019	NZ_CP022379.1
1019	NZ_CP022383.1
1019	NZ_CP022385.1
1019	NZ_LR134489.1
10243	NC_003663.2
10245	NC_006998.1
10255	NC_001611.1
10256	NC_027213.1
10258	NC_005336.1
102608	NC_017366.1
102608	NC_017370.1
102611	NZ_CP007603.1
102617	NZ_CP009259.1
102617	NZ_CP009260.1
102618	NZ_LS483488.1
10261	NC_002188.1
10264	NC_024447.1
10266	NC_004002.1
102684	NZ_CP013689.1
102684	NZ_CP065994.1
1026955	NC_015569.1
10271	NC_001266.1
1027232	NC_015467.1
1027232	NC_015468.1
1027232	NC_015469.1
1027244	NC_023632.1
1027245	NC_023631.1
1027247	NC_023630.1
1027248	NC_023629.1
1027253	NC_015586.1
1027278	NC_015515.1
1027396	NZ_CM001159.1
1027397	NC_018999.1
10273	NC_001132.2
1027468	NC_025253.1
10276	NC_003389.1
1027869	NC_015522.1
1027880	NC_015523.1
1027947	NC_018570.2
10280	NC_001731.1
1028307	NC_015663.1
1028375	NC_047720.1
1028381	NZ_JX406743.1
1028409	NC_019293.1
1028414	NC_019275.1
1028414	NZ_MK422609.1
1028416	NC_019276.1
1028416	NC_019294.1
1028416	NC_019305.1
1028416	NC_019306.1
1028416	NZ_LT799838.1
1028419	NC_019277.1
1028419	NC_019278.1
1028420	NC_019274.1
1028566	NC_020246.1
1028567	NC_020247.1
102862	NZ_CP065722.1
102862	NZ_MF062092.1
102862	NZ_MG516912.1
1028729	NC_031951.1
1028729	NC_031952.1
1028729	NC_031953.1
1028729	NC_031954.1
1028729	NW_017607573.1
1028729	NW_017607574.1
1028729	NW_017607575.1
1028729	NW_017607576.1
1028729	NW_017607577.1
1028729	NW_017607578.1
1028729	NW_017607579.1
1028729	NW_017607580.1
1028729	NW_017607581.1
1028729	NW_017607582.1
1028729	NW_017607583.1
1028729	NW_017607584.1
1028729	NW_017607585.1
1028729	NW_017607586.1
1028729	NW_017607587.1
1028729	NW_017607588.1
1028729	NW_017607589.1
1028729	NW_017607590.1
1028729	NW_017607591.1
1028729	NW_017607592.1
1028729	NW_017607593.1
1028729	NW_017607594.1
1028729	NW_017607595.1
1028729	NW_017607596.1
1028729	NW_017607597.1
1028729	NW_017607598.1
1028729	NW_017607599.1
1028729	NW_017607600.1
1028729	NW_017607601.1
1028729	NW_017607602.1
1028729	NW_017607603.1
1028729	NW_017607604.1
1028729	NW_017607605.1
1028729	NW_017607606.1
1028729	NW_017607607.1
1028729	NW_017607608.1
1028729	NW_017607609.1
1028729	NW_017607610.1
1028729	NW_017607611.1
1028729	NW_017607612.1
1028729	NW_017607613.1
1028729	NW_017607614.1
1028729	NW_017607615.1
1028729	NW_017607616.1
1028729	NW_017607617.1
1028729	NW_017607618.1
1028729	NW_017607619.1
1028729	NW_017607620.1
1028729	NW_017607621.1
1028729	NW_017607622.1
1028729	NW_017607623.1
1028729	NW_017607624.1
1028729	NW_017607625.1
1028729	NW_017607626.1
1028729	NW_017607627.1
1028729	NW_017607628.1
1028729	NW_017607629.1
1028729	NW_017607630.1
1028729	NW_017607631.1
1028729	NW_017607632.1
1028729	NW_017607633.1
1028729	NW_017607634.1
1028729	NW_017607635.1
1028729	NW_017607636.1
1028729	NW_017607637.1
1028729	NW_017607638.1
1028729	NW_017607639.1
1028729	NW_017607640.1
1028729	NW_017607641.1
1028729	NW_017607642.1
1028729	NW_017607643.1
1028729	NW_017607644.1
1028729	NW_017607645.1
1028729	NW_017607646.1
1028729	NW_017607647.1
1028729	NW_017607648.1
1028729	NW_017607649.1
1028729	NW_017607650.1
1028729	NW_017607651.1
1028729	NW_017607652.1
1028729	NW_017607653.1
1028729	NW_017607654.1
1028729	NW_017607655.1
1028729	NW_017607656.1
1028729	NW_017607657.1
1028729	NW_017607658.1
1028729	NW_017607659.1
1028729	NW_017607660.1
1028729	NW_017607661.1
1028729	NW_017607662.1
1028729	NW_017607663.1
1028729	NW_017607664.1
1028729	NW_017607665.1
1028729	NW_017607666.1
1028729	NW_017607667.1
1028729	NW_017607668.1
1028729	NW_017607669.1
1028729	NW_017607670.1
1028729	NW_017607671.1
1028729	NW_017607672.1
1028729	NW_017607673.1
1028729	NW_017607674.1
1028729	NW_017607675.1
1028729	NW_017607676.1
1028729	NW_017607677.1
1028729	NW_017607678.1
1028729	NW_017607679.1
1028729	NW_017607680.1
1028729	NW_017607681.1
1028729	NW_017607682.1
1028729	NW_017607683.1
1028729	NW_017607684.1
1028729	NW_017607685.1
1028729	NW_017607686.1
1028729	NW_017607687.1
1028729	NW_017607688.1
1028729	NW_017607689.1
1028729	NW_017607690.1
1028729	NW_017607691.1
1028729	NW_017607692.1
1028729	NW_017607693.1
1028729	NW_017607694.1
1028729	NW_017607695.1
1028729	NW_017607696.1
1028729	NW_017607697.1
1028729	NW_017607698.1
1028729	NW_017607699.1
1028729	NW_017607700.1
1028729	NW_017607701.1
1028729	NW_017607702.1
1028729	NW_017607703.1
1028729	NW_017607704.1
1028729	NW_017607705.1
1028729	NW_017607706.1
1028729	NW_017607707.1
1028729	NW_017607708.1
1028729	NW_017607709.1
1028729	NW_017607710.1
1028729	NW_017607711.1
1028729	NW_017607712.1
1028729	NW_017607713.1
1028729	NW_017607714.1
1028729	NW_017607715.1
1028729	NW_017607716.1
1028729	NW_017607717.1
1028729	NW_017607718.1
1028729	NW_017607719.1
1028729	NW_017607720.1
1028729	NW_017607721.1
1028729	NW_017607722.1
1028729	NW_017607723.1
1028729	NW_017607724.1
1028729	NW_017607725.1
1028729	NW_017607726.1
1028729	NW_017607727.1
1028729	NW_017607728.1
1028729	NW_017607729.1
1028729	NW_017607730.1
1028729	NW_017607731.1
1028729	NW_017607732.1
1028729	NW_017607733.1
1028729	NW_017607734.1
1028729	NW_017607735.1
1028729	NW_017607736.1
1028729	NW_017607737.1
1028729	NW_017607738.1
1028729	NW_017607739.1
1028729	NW_017607740.1
1028729	NW_017607741.1
1028729	NW_017607742.1
1028729	NW_017607743.1
1028729	NW_017607744.1
1028729	NW_017607745.1
1028729	NW_017607746.1
1028729	NW_017607747.1
1028729	NW_017607748.1
1028729	NW_017607749.1
1028729	NW_017607750.1
1028729	NW_017607751.1
1028729	NW_017607752.1
1028729	NW_017607753.1
1028729	NW_017607754.1
1028729	NW_017607755.1
1028729	NW_017607756.1
1028729	NW_017607757.1
1028729	NW_017607758.1
1028729	NW_017607759.1
1028729	NW_017607760.1
1028729	NW_017607761.1
1028729	NW_017607762.1
1028729	NW_017607763.1
1028729	NW_017607764.1
1028729	NW_017607765.1
1028729	NW_017607766.1
1028729	NW_017607767.1
1028729	NW_017607768.1
1028729	NW_017607769.1
1028729	NW_017607770.1
1028729	NW_017607771.1
1028729	NW_017607772.1
1028729	NW_017607773.1
1028729	NW_017607774.1
1028729	NW_017607775.1
1028729	NW_017607776.1
1028729	NW_017607777.1
1028729	NW_017607778.1
1028729	NW_017607779.1
1028729	NW_017607780.1
1028729	NW_017607781.1
1028729	NW_017607782.1
1028729	NW_017607783.1
1028729	NW_017607784.1
1028729	NW_017607785.1
1028729	NW_017607786.1
1028729	NW_017607787.1
1028729	NW_017607788.1
1028729	NW_017607789.1
1028729	NW_017607790.1
1028729	NW_017607791.1
1028729	NW_017607792.1
1028729	NW_017607793.1
1028729	NW_017607794.1
1028729	NW_017607795.1
1028729	NW_017607796.1
1028729	NW_017607797.1
1028729	NW_017607798.1
1028729	NW_017607799.1
1028729	NW_017607800.1
1028729	NW_017607801.1
1028729	NW_017607802.1
1028729	NW_017607803.1
1028729	NW_017607804.1
1028729	NW_017607805.1
1028729	NW_017607806.1
1028729	NW_017607807.1
1028729	NW_017607808.1
1028729	NW_017607809.1
1028729	NW_017607810.1
1028729	NW_017607811.1
1028729	NW_017607812.1
1028729	NW_017607813.1
1028729	NW_017607814.1
1028729	NW_017607815.1
1028729	NW_017607816.1
1028729	NW_017607817.1
1028729	NW_017607818.1
1028729	NW_017607819.1
1028729	NW_017607820.1
1028729	NW_017607821.1
1028729	NW_017607822.1
1028729	NW_017607823.1
1028729	NW_017607824.1
1028729	NW_017607825.1
1028729	NW_017607826.1
1028729	NW_017607827.1
1028729	NW_017607828.1
1028729	NW_017607829.1
1028729	NW_017607830.1
1028729	NW_017607831.1
1028729	NW_017607832.1
1028729	NW_017607833.1
1028729	NW_017607834.1
1028729	NW_017607835.1
1028729	NW_017607836.1
1028729	NW_017607837.1
1028729	NW_017607838.1
1028729	NW_017607839.1
1028729	NW_017607840.1
1028729	NW_017607841.1
1028729	NW_017607842.1
1028729	NW_017607843.1
1028729	NW_017607844.1
1028729	NW_017607845.1
1028729	NW_017607846.1
1028729	NW_017607847.1
1028729	NW_017607848.1
1028729	NW_017607849.1
1028752	NZ_CP050313.1
1028752	NZ_CP050314.1
1028752	NZ_CP050315.1
1028799	NC_016912.1
1028800	NZ_HG938353.1
1028800	NZ_HG938354.1
1028801	NZ_HG938355.1
1028801	NZ_HG938356.1
1028801	NZ_HG938357.1
10288	NC_021248.1
1028989	NZ_AP014637.1
10291	NC_038921.1
10295	NC_043048.1
1029718	NC_015913.1
1029756	NC_022997.1
1029825	NC_017248.1
1029825	NC_017283.1
10298	NC_001806.2
1029978	NZ_CP017728.1
1029978	NZ_CP017729.1
1029979	NZ_CP012347.1
1029979	NZ_CP012348.1
1029983	NZ_CP007534.1
1029988	NC_019929.1
1029997	NZ_CP019176.1
1030005	NZ_CP009409.2
1030009	NC_017537.1
1030157	NZ_CP016306.1
1030595	NC_015553.1
1030843	NC_015571.1
10310	NC_001798.2
1031536	NZ_CP007771.1
1031538	NZ_CP043869.1
1031542	NZ_CP037746.1
1031542	NZ_CP043428.1
1031542	NZ_CP043429.1
1031564	NZ_CP007770.1
1031708	NC_043080.1
1031709	NC_017535.1
1031710	NC_017536.1
1031710	NC_017538.1
1031710	NC_017539.1
1031711	NC_017574.1
1031711	NC_017575.1
1031733	NZ_CP053849.1
1031746	NZ_CP015575.1
1031752	NZ_CP015576.1
1031753	NZ_CP015578.1
1031754	NZ_CP019682.1
10317	NC_006560.1
1031920	NZ_CP019683.1
1032066	NZ_CP019684.1
1032067	NZ_CP012542.1
1032069	NZ_CP012195.1
1032070	NZ_CP021072.1
1032070	NZ_CP021073.1
1032070	NZ_CP032823.1
1032070	NZ_CP032824.1
1032071	NZ_CP032825.1
10320	NC_001847.1
1032238	NZ_CP031219.1
1032238	NZ_CP031220.1
1032239	NZ_CP032099.1
1032240	NZ_CP035926.1
1032241	NZ_CP031367.1
1032243	NZ_CP012545.1
1032362	NC_015568.1
1032457	NC_015552.1
1032473	NC_028268.1
1032474	NC_028256.1
1032478	NC_038440.1
1032480	NC_015635.1
10325	NC_004812.1
1032623	NZ_CP016604.1
10326	NC_001491.2
1032845	NC_015866.1
1032891	NC_042327.1
1032892	NC_042328.1
1032893	NC_041844.1
1032895	NC_041983.1
1032	NZ_CP072800.1
1032	NZ_CP072801.1
10331	NC_001844.1
10334	NC_013590.2
10335	NC_001348.1
1033806	NC_021913.1
1033806	NC_021921.1
1033837	NC_015598.1
1033837	NC_015602.1
1033837	NC_015603.1
1033922	NZ_CP015529.1
1033922	NZ_CP015530.1
1033976	NC_018070.1
1033976	NC_018071.1
1033976	NC_018072.1
1033977	NC_041845.1
1033991	NZ_CP007067.1
1033991	NZ_CP007068.1
1033991	NZ_CP007069.1
1033991	NZ_CP007070.1
1034096	NC_017830.1
1034099	NC_042316.1
1034100	NC_041846.1
1034101	NC_042317.1
1034103	NC_042318.1
1034107	NC_042319.1
1034108	NC_042320.1
1034109	NC_042326.1
1034110	NC_042321.1
1034111	NC_042322.1
1034112	NC_042323.1
1034113	NC_042324.1
1034114	NC_042325.1
1034115	NC_041971.1
1034116	NC_041987.1
1034118	NC_041985.1
1034125	NC_015584.1
1034127	NC_051610.1
1034128	NC_028986.1
1034129	NC_042308.1
1034130	NC_042034.1
1034133	NC_042312.1
1034135	NC_042309.1
1034136	NC_042310.1
1034137	NC_042313.1
1034139	NC_042032.1
1034140	NC_042311.1
1034142	NC_042314.1
1034143	NC_028942.1
1034144	NC_042036.1
1034145	NC_042315.1
1034146	NC_042033.1
1034149	NC_028801.1
1034150	NC_042030.1
1034151	NC_042035.1
1034152	NC_042031.1
1034377	NC_024702.1
103442	NC_003783.1
10345	NC_006151.1
1034805	NC_038481.1
1034806	NC_040352.1
1034807	NC_016001.1
1034807	NC_018751.1
1034809	NC_017353.1
1034836	NC_017191.1
1034889	NZ_LT607803.1
1035377	NC_017168.1
1035377	NC_017169.1
1035377	NC_017170.1
1035377	NZ_CP009839.1
1035377	NZ_CP009840.1
1035377	NZ_CP009841.1
10353	NC_014567.1
1035482	NC_028803.1
1035485	NC_028906.1
1035662	NC_015721.1
1035817	NC_017220.1
1035817	NC_017221.1
1035817	NC_017222.1
10359	NC_006273.2
1036018	NZ_KM373703.1
103603	NC_000903.1
1036172	NC_021878.1
1036179	NC_010882.1
1036255	NC_038680.1
1036613	NC_042329.1
1036614	NC_041847.1
1036615	NC_041989.1
1036616	NC_041988.1
1036672	NC_017964.1
1036672	NC_017965.1
1036673	NC_015690.1
10366	NC_004065.1
1036743	NC_017584.1
103690	NC_003240.1
103690	NC_003241.1
103690	NC_003267.1
103690	NC_003270.1
103690	NC_003272.1
103690	NC_003273.1
103690	NC_003276.1
1036963	NC_024893.1
10371	NC_026421.1
103721	NZ_CP029607.1
103722	NC_003347.1
103723	NC_030693.1
10372	NC_001716.2
103733	NZ_CP034550.1
1037358	NG_048861.1
1037409	NC_017249.1
1037523	NC_015629.1
10376	NC_007605.1
103782	NC_003691.1
103782	NC_003692.1
1037911	NC_017911.1
1037911	NC_021361.1
1037915	NZ_CM001490.1
103796	NZ_CP017007.1
103796	NZ_CP017008.1
103796	NZ_CP017009.1
103796	NZ_CP017010.1
103796	NZ_CP017011.1
103796	NZ_CP019730.1
103796	NZ_CP019731.1
103796	NZ_CP019732.1
103796	NZ_CP019733.1
103796	NZ_CP024712.1
103796	NZ_CP024713.1
103796	NZ_CP024714.1
103796	NZ_CP032870.1
103796	NZ_CP032871.1
103796	NZ_KU950310.1
103796	NZ_KX009059.1
103796	NZ_KX009060.1
103796	NZ_KX009061.1
103796	NZ_KX009062.1
103796	NZ_KX009063.1
103796	NZ_KX009064.1
103796	NZ_MK569690.1
1038068	NC_007815.2
103807	NC_003356.1
1038082	NC_043531.1
10380	NC_038267.1
103816	NZ_CP022915.1
103816	NZ_CP040719.1
103816	NZ_CP040720.1
103816	NZ_CP040721.1
103816	NZ_CP040722.1
103816	NZ_CP040723.1
103816	NZ_CP063450.1
103816	NZ_CP063451.1
103816	NZ_CP063452.1
103816	NZ_CP063453.1
10381	NC_001350.1
103855	NZ_CP012076.1
103855	NZ_CP012077.1
103855	NZ_CP021395.1
103855	NZ_CP021396.1
103855	NZ_CP021397.1
103855	NZ_CP021398.1
103855	NZ_CP021399.1
103855	NZ_CP021400.1
103855	NZ_CP024172.1
103855	NZ_CP044059.1
103855	NZ_CP049736.1
103855	NZ_LR134382.1
103855	NZ_LT906461.1
10385	NC_002665.1
10386	NC_006623.1
103881	NC_006061.1
103881	NC_006062.1
103881	NC_006063.1
1038856	NZ_CP016539.2
1038921	NZ_CM001559.1
1038922	NZ_CM001558.1
1038923	NZ_CM001512.1
1038927	NZ_CP022085.2
1038927	NZ_CP022086.2
1038927	NZ_CP022087.2
1038927	NZ_CP024992.1
1038927	NZ_CP024993.1
1038927	NZ_CP024994.1
1038927	NZ_CP027392.1
1038927	NZ_CP027393.1
1038927	NZ_CP027394.1
1038927	NZ_CP027395.1
1038927	NZ_CP027396.1
1038927	NZ_CP031902.1
1038927	NZ_CP031903.1
1038927	NZ_CP031904.1
1038927	NZ_CP031905.1
1038929	NZ_CP023202.1
10390	NC_002229.3
10397	NC_002794.1
10398	NC_007646.1
10401	NC_001493.2
10406	NC_001484.1
10407	NC_003977.2
104087	NZ_CP017886.1
104087	NZ_CP017887.1
104087	NZ_CP018319.1
104087	NZ_CP018320.1
104087	NZ_CP023466.1
1040979	NZ_LT976976.1
1040979	NZ_LT976977.1
1040979	NZ_LT976978.1
1040979	NZ_LT984806.1
1040979	NZ_LT984807.1
1040979	NZ_LT984808.1
1040979	NZ_OFTC01000087.1
1040979	NZ_OFTC01000088.1
1040979	NZ_OFTC01000089.1
1040979	NZ_OFTC01000090.1
1040979	NZ_OFTC01000091.1
1040979	NZ_OFTC01000092.1
1040979	NZ_OFTC01000093.1
1040979	NZ_OFTC01000094.1
104097	NZ_FN597255.1
104102	NZ_CP022699.1
104102	NZ_CP022700.1
1041157	NZ_CP054390.1
1041157	NZ_CP054391.1
1041157	NZ_CP054392.1
1041406	NC_042330.1
1041504	NC_016012.1
1041522	NZ_CP020821.1
1041524	NC_015719.1
1041526	NC_022920.1
1041527	NC_022918.1
1041806	NC_035466.1
1041807	NC_042331.1
1041809	NC_017294.1
1041826	NC_016510.2
1041831	NC_035467.1
1041883	NC_035184.1
1041929	NC_015668.1
1041930	NC_017034.1
1042122	NC_019506.1
1042123	NC_019508.1
1042156	NC_015737.1
1042163	NZ_CP007806.1
1042163	NZ_CP007807.1
1042163	NZ_CP007808.1
1042403	NC_017215.1
1042417	NC_019908.1
104263	NC_002552.1
104268	NZ_CP032544.1
104268	NZ_CP045192.1
1042876	NC_015733.1
1042877	NC_015865.1
1042878	NC_015723.1
1042878	NC_015724.1
1042878	NC_015726.1
1042878	NC_015727.1
1043184	NC_015706.1
104336	NZ_CP019892.1
104336	NZ_CP031425.1
104336	NZ_CP041040.1
104388	NC_013036.1
104389	NC_043146.1
104390	NC_043158.1
104392	NC_043162.1
104393	NC_043163.1
104395	NC_038919.1
10449	NC_001973.1
1045004	NZ_CM001398.1
1045004	NZ_CM001399.1
1045010	NZ_CP015831.1
1045010	NZ_CP015832.1
1045010	NZ_CP015833.1
1045010	NZ_CP022050.2
1045010	NZ_CP022051.2
1045010	NZ_CP022052.2
1045010	NZ_CP043539.1
1045010	NZ_CP044137.1
1045010	NZ_CP044138.1
1045010	NZ_CP044139.1
1045010	NZ_CP044140.1
1045010	NZ_CP044141.1
1045010	NZ_CP044142.1
1045010	NZ_CP044143.1
1045010	NZ_CP044144.1
1045010	NZ_CP044145.1
1045010	NZ_CP044146.1
1045010	NZ_CP044147.1
1045010	NZ_CP044148.1
1045010	NZ_CP044149.1
1045010	NZ_CP044150.1
1045010	NZ_MH287084.1
1045317	NZ_CP060718.1
10454	NC_002169.1
10455	NC_009011.2
10456	NC_038369.1
1045778	NC_015718.1
1045808	NZ_CP017299.1
1045808	NZ_CP017300.1
1045808	NZ_CP017301.1
1045808	NZ_CP017302.1
1045808	NZ_CP017303.1
1045808	NZ_CP017304.1
104580	NC_004199.1
104580	NC_004205.1
104580	NC_004206.1
104580	NC_004207.1
104580	NC_004208.1
104580	NC_004209.1
104580	NC_004210.1
104580	NC_004212.1
104580	NC_004213.1
104580	NC_004214.1
104580	NC_004215.1
104580	NC_004216.1
104581	NC_005997.1
104581	NC_005998.1
104581	NC_005999.1
104581	NC_006000.1
104581	NC_006001.1
104581	NC_006002.1
104581	NC_006003.1
104581	NC_006004.1
104581	NC_006005.1
104581	NC_006006.1
1045854	NC_015756.1
1045854	NC_015759.1
1045855	NC_016147.2
1045858	NC_017242.1
1045858	NC_017243.1
1045865	NC_016053.1
104623	NZ_CP025084.1
104623	NZ_CP025085.1
1046251	NC_025255.1
1046267	NC_040621.1
104628	NZ_AP019774.1
104628	NZ_AP019775.1
104628	NZ_AP019776.1
104628	NZ_AP023036.1
104628	NZ_AP023037.1
104628	NZ_AP023038.1
104628	NZ_AP023039.1
104628	NZ_AP023040.1
104628	NZ_AP023041.1
104628	NZ_AP023042.1
104628	NZ_AP023043.1
104628	NZ_AP023044.1
104628	NZ_AP023045.1
104628	NZ_AP023046.1
104628	NZ_AP023047.1
104628	NZ_AP023048.1
104637	NC_039088.1
1046402	NC_018175.1
1046403	NC_016038.2
10464	NC_039213.1
1046571	NC_016573.1
1046571	NC_016579.1
1046572	NC_016574.1
1046572	NC_016577.1
1046573	NC_016575.1
1046573	NC_016576.1
1046574	NC_038476.1
1046624	NC_020450.1
1046625	NZ_CM001194.1
104664	NC_003093.1
1047172	NZ_CP029710.1
10479	NC_038931.1
1048189	NC_048015.1
1048207	NC_023743.1
1048245	NC_015848.1
1048254	NZ_CP011331.1
1048254	NZ_CP011332.1
1048254	NZ_CP011333.1
1048254	NZ_CP011334.1
1048254	NZ_CP011335.1
1048254	NZ_CP011336.1
1048254	NZ_CP011337.1
1048254	NZ_CP011338.1
1048260	NC_018649.1
1048264	NZ_AFRY01000001.1
1048332	NC_015760.1
1048396	NZ_AP017558.1
1048396	NZ_AP017559.1
1048434	NC_019031.1
10484	NC_007985.1
10484	NC_007986.1
10484	NC_007987.1
10484	NC_007988.1
10484	NC_007989.1
10484	NC_007990.1
10484	NC_007991.1
10484	NC_007992.1
10484	NC_007993.1
10484	NC_007994.1
10484	NC_007995.1
10484	NC_007996.1
10484	NC_007998.1
10484	NC_007999.1
10484	NC_008000.1
10484	NC_008001.1
10484	NC_008002.1
10484	NC_008003.1
10484	NC_008004.1
10484	NC_008005.1
10484	NC_008006.1
10484	NC_008007.1
10484	NC_008008.1
1048668	NC_018082.1
1048689	NC_017653.1
1048689	NC_017654.1
1048689	NC_017655.1
1048689	NC_017656.1
1048689	NC_017657.1
1048689	NC_017658.1
1048830	NZ_CP033512.1
1048834	NC_017167.1
1048854	NC_033830.1
1048854	NC_033831.1
1048854	NC_033847.1
1049283	NC_018087.3
10493	NC_005946.1
104955	NZ_CP044534.1
1049565	NC_017540.1
1049565	NC_017541.1
1049583	NZ_CP035504.1
1049583	NZ_CP035505.1
10497	NC_001659.2
10497	NC_044941.1
10497	NC_044942.1
10497	NC_044943.1
10497	NC_044944.1
10497	NC_044945.1
10497	NC_044946.1
10497	NC_044947.1
10497	NC_044948.1
10497	NC_044949.1
10497	NC_044950.1
10497	NC_044951.1
10497	NC_044952.1
10497	NC_044953.1
10497	NC_044954.1
10497	NC_044955.1
10497	NC_044959.2
1050107	NZ_CP018217.1
1050174	NZ_CP011541.1
1050221	NC_018626.1
1050221	NC_018637.1
1050370	NZ_FMBP01000012.1
1050370	NZ_FMBP01000013.1
1050370	NZ_LT605203.1
1050407	NC_015784.2
1050617	NZ_AGTD01000001.1
1050617	NZ_AGTD01000002.1
1050617	NZ_AGTD01000003.1
1050617	NZ_AGTD01000004.1
1050617	NZ_AGTD01000005.1
1050617	NZ_AGTD01000006.1
1050624	NZ_CP047948.1
1050635	NZ_CP047960.1
1050638	NZ_CP047931.1
1050646	NZ_CP047938.1
1050655	NZ_CP047933.1
1050657	NZ_CP047950.1
10506	NC_000852.5
1050714	NZ_CP047959.1
1050903	NC_034159.1
1050903	NC_034167.1
1051003	NZ_AFXJ01000001.1
1051004	NZ_AFXK01000001.1
1051072	NC_017582.1
1051074	NC_017581.1
10510	NC_001876.1
1051138	NC_023704.1
1051140	NC_023726.1
1051143	NC_042332.1
10512	AC_000003.1
10514	AC_000020.1
105154	NC_002194.1
10515	AC_000007.1
1051631	NC_018285.1
1051646	NZ_CP009354.1
1051646	NZ_CP009355.1
1051646	NZ_CP009356.1
1051646	NZ_CP009357.1
1051646	NZ_CP009358.1
1051646	NZ_CP009359.1
1051650	NZ_CP006690.1
1051673	NC_019510.1
1051674	NC_041978.1
1051675	NC_019514.1
1051676	NC_019504.1
1051792	NC_015782.2
1051966	NC_003860.1
1051966	NC_003865.1
1051973	NC_021080.1
1051973	NZ_CP015235.1
1051973	NZ_CP015236.1
1051973	NZ_CP015237.1
10519	AC_000018.1
1052095	NZ_CP003182.2
1052121	NC_019500.1
105219	NZ_CM009147.1
105219	NZ_CP010799.1
105219	NZ_CP010800.1
105219	NZ_CP010801.1
105219	NZ_CP011257.1
105219	NZ_CP011258.1
105219	NZ_CP049132.1
105219	NZ_CP049133.1
105219	NZ_PJEY01000001.1
105219	NZ_PJEY01000003.1
105219	NZ_PJEY01000004.1
10522	AC_000019.1
1052585	NC_016047.1
1052588	NC_017195.1
105260	NC_009351.1
1052671	NC_023711.1
1052672	NC_041993.1
1052673	NC_023738.1
1052684	NC_017542.1
1052684	NC_017543.1
1052	NZ_AP017372.2
10533	AC_000017.1
1053692	NC_015847.1
10537	NC_001734.1
1054033	NZ_CP053840.1
1054034	NZ_CP053833.1
1054034	NZ_CP053834.1
1054037	NZ_CP060035.1
1054037	NZ_CP060036.1
1054037	NZ_CP060037.1
1054037	NZ_CP060038.1
1054460	NC_015875.1
1054460	NC_015876.1
1054461	NC_015933.1
1054480	NC_019505.1
1054649	NC_027428.1
10546	NC_044934.1
1054834	NC_019503.1
1054968	NC_015938.1
1055101	NZ_CP047970.1
1055524	NZ_HG938370.1
1055524	NZ_HG938371.1
1055524	NZ_HG938372.1
1055527	NC_017063.1
1055527	NC_017064.1
1055528	NC_017377.1
1055528	NC_017378.1
1055529	NC_017379.1
1055530	NC_017376.1
1055530	NC_017380.1
1055531	NC_019560.1
1055531	NC_019561.1
1055531	NC_019562.1
1055532	NC_019563.1
1055532	NC_019564.1
1055532	NC_019565.1
1055533	NZ_CP028115.1
1055533	NZ_CP028116.1
1055534	NZ_CP028124.1
1055534	NZ_CP028125.1
1055534	NZ_CP028126.1
1055537	NZ_AP018926.1
1055538	NZ_CP031340.1
1055538	NZ_CP031341.1
1055538	NZ_CP031342.1
1055538	NZ_CP031343.1
1055538	NZ_CP031344.1
1055538	NZ_CP031345.1
1055538	NZ_CP031346.1
1055538	NZ_CP031347.1
1055538	NZ_CP031348.1
1055538	NZ_CP031349.1
1055538	NZ_CP031350.1
1055538	NZ_CP031351.1
1055538	NZ_CP031352.1
1055538	NZ_CP031353.1
1055538	NZ_CP031354.1
1055538	NZ_CP031355.1
1055538	NZ_CP035766.1
1055538	NZ_CP035767.1
1055538	NZ_CP035768.1
1055538	NZ_CP035769.1
1055538	NZ_CP035770.1
1055538	NZ_CP035771.1
1055538	NZ_CP035772.1
1055538	NZ_CP035773.1
1055540	NZ_CP028112.1
1055540	NZ_CP028113.1
1055540	NZ_CP028114.1
1055541	NZ_CP028120.1
1055541	NZ_CP028121.1
1055541	NZ_CP028122.1
1055541	NZ_CP028123.1
1055542	NZ_CP028117.1
1055542	NZ_CP028118.1
1055542	NZ_CP028119.1
1055543	NZ_CP028110.1
1055543	NZ_CP028111.1
1055544	NZ_CP028379.1
1055544	NZ_CP028380.1
1055545	NZ_CP015244.1
1055545	NZ_CP015245.1
1055545	NZ_CP015246.1
105559	NC_014315.1
105559	NC_014316.1
105559	NC_014317.1
1055684	NC_016157.1
1055750	NC_033840.1
1055750	NC_033849.1
1055750	NC_033850.1
10561	NC_004197.1
1056495	NC_019791.1
10564	NC_001523.1
10565	NC_001524.1
10566	NC_027779.1
10567	NC_001605.1
1056830	NC_023729.1
1056831	NC_023724.1
1056833	NC_023709.1
10568	NC_008582.1
10570	NC_001678.1
10571	NC_035208.1
105751	NC_009476.1
105751	NG_047874.1
105751	NZ_BK008853.1
105841	NZ_AP023027.1
105841	NZ_CP036345.1
10589	NC_001354.1
10600	NC_001355.1
10611	NC_038889.1
10616	NC_001591.1
10617	NC_001457.1
1061	NZ_CP061202.1
10620	NC_001595.1
10621	NC_001596.1
10623	NC_001541.1
106284	NC_003288.1
10632	NC_001699.1
106331	NC_004367.1
106332	NC_043058.1
106333	NC_000940.1
106370	NC_007777.1
1063	NZ_CP012960.1
1063	NZ_CP012961.1
1063	NZ_CP012962.1
1063	NZ_CP012963.1
1063	NZ_CP012964.1
1063	NZ_CP012965.1
1063	NZ_CP012966.1
1063	NZ_CP012967.1
1063	NZ_CP015210.1
1063	NZ_CP015211.1
1063	NZ_CP015212.1
1063	NZ_CP015213.1
1063	NZ_CP015214.1
1063	NZ_CP015215.1
1063	NZ_CP015216.1
1063	NZ_CP015287.1
1063	NZ_CP015288.1
1063	NZ_CP015289.1
1063	NZ_CP015290.1
1063	NZ_CP015291.1
1063	NZ_CP015292.1
1063	NZ_CP015293.1
1063	NZ_CP031750.1
1063	NZ_CP031751.1
1063	NZ_CP031752.1
1063	NZ_CP031753.1
1063	NZ_CP031754.1
1063	NZ_CP031755.1
1063	NZ_CP033434.1
1063	NZ_CP033435.1
1063	NZ_CP033436.1
1063	NZ_CP033437.1
1063	NZ_CP033442.1
1063	NZ_CP033443.1
1063	NZ_CP033444.1
1063	NZ_CP033445.1
1063	NZ_CP033446.1
1063	NZ_CP033447.1
1063	NZ_CP033448.1
1063	NZ_CP033449.1
1063	NZ_CP033450.1
1063	NZ_CP033451.1
1063	NZ_CP033452.1
1063	NZ_CP033453.1
1063	NZ_CP036419.1
1063	NZ_CP036420.1
1063	NZ_CP036421.1
1063	NZ_CP051468.1
1063	NZ_CP051469.1
1063	NZ_CP051470.1
1063	NZ_CP051471.1
1063	NZ_CP051472.1
1063	NZ_CP051473.1
10640	NC_003498.1
10641	NC_001497.2
1064520	NC_043648.1
1064520	NC_043649.1
1064535	NC_015873.1
1064535	NZ_CP027570.1
1064539	NC_016594.1
1064539	NC_016595.1
1064539	NC_016596.1
1064539	NC_016597.1
1064539	NC_016617.1
1064539	NC_016618.1
1064539	NC_016619.1
1064539	NZ_CP022253.1
1064539	NZ_CP022254.1
1064539	NZ_CP022255.1
1064539	NZ_CP022256.1
1064539	NZ_CP022260.1
1064539	NZ_CP022261.1
1064539	NZ_CP022262.1
1064551	NC_022525.1
1064592	NC_016491.1
1064592	NC_016492.1
1064592	NC_016493.1
1064592	NC_016494.1
1064592	NC_016495.1
1064592	NC_016496.1
1064592	NC_016497.1
1064592	NC_016498.1
1064592	NC_016499.1
1064592	NC_016500.1
10649	NC_003554.1
10651	NC_001739.2
10653	NC_001343.1
10654	NC_001914.1
10658	NC_001421.2
106590	NZ_CP017757.2
106590	NZ_CP017758.1
106590	NZ_CP017759.1
106590	NZ_CP017760.1
106590	NZ_CP066018.1
106590	NZ_CP066019.1
106590	NZ_CP066020.1
106590	NZ_CP068434.1
106590	NZ_CP068435.1
106590	NZ_CP068436.1
106592	NZ_CP015880.1
106592	NZ_CP015881.1
106592	NZ_CP015882.1
106592	NZ_CP030262.1
106592	NZ_CP030263.1
106592	NZ_CP030264.1
10661	NC_000867.1
106634	NZ_CP011367.1
106648	NC_023322.1
106648	NZ_CP018259.1
106648	NZ_CP066119.1
106648	NZ_CP066120.1
106648	NZ_CP066121.1
106648	NZ_CP066122.1
106649	NZ_AP014630.1
106654	NC_023280.1
106654	NC_023281.1
106654	NZ_CP010368.1
106654	NZ_CP010369.1
106654	NZ_CP010370.2
106654	NZ_CP010903.1
106654	NZ_CP014019.1
106654	NZ_CP020587.1
106654	NZ_CP020588.1
106654	NZ_CP029351.1
106654	NZ_CP036171.1
106654	NZ_CP038816.1
106654	NZ_CP042994.1
106654	NZ_CP042995.1
106654	NZ_CP042996.1
106654	NZ_CP045560.1
106654	NZ_CP045561.1
106654	NZ_CP059078.1
106654	NZ_MK053934.1
106654	NZ_MT742183.1
10665	NC_000866.4
10678	NC_005856.1
10679	NC_001895.1
10679	NC_041848.1
10680	NC_001609.1
10682	NC_050152.1
10683	NC_043027.1
1068590	NZ_CP011517.1
10685	NC_011421.1
1068978	NZ_CP009110.1
10689	NC_019457.1
10690	NC_001697.1
1069220	NZ_AP022594.1
1069227	NZ_JF699753.1
1069378	NC_016568.1
10693	NC_012635.1
1069533	NC_016826.1
1069533	NC_016837.1
1069534	NC_015975.1
106962	NC_000960.1
1069642	NC_019567.1
1070130	NZ_LN999832.1
10702	NC_005345.2
1070324	NC_028126.1
1070408	NC_017993.1
1070409	NC_017994.1
1070410	NC_017995.1
1070413	NC_017996.1
1070417	NC_017997.1
10704	NC_011103.1
10707	NC_042564.1
10708	NC_005178.1
1070990	NC_023689.1
1071078	NZ_CP048273.1
1071080	NZ_CP048117.1
10710	NC_001416.1
1071177	NC_023734.1
1071378	NC_016479.1
1071378	NC_016480.1
1071378	NC_016481.1
1071378	NC_016482.1
1071378	NC_016483.1
1071378	NC_016484.1
1071378	NC_016485.2
1071378	NC_016486.1
1071378	NC_016487.1
1071378	NC_016488.1
1071378	NC_016489.1
1071380	NC_020185.1
1071380	NC_020186.1
1071380	NC_020187.1
1071380	NC_020188.1
1071380	NC_020189.1
1071380	NC_020190.1
1071380	NC_020191.1
1071380	NC_020192.1
1071380	NC_020193.1
1071380	NC_020194.1
1071381	NC_016520.1
1071381	NC_016521.1
1071381	NC_016522.1
1071381	NC_016523.1
1071381	NC_016524.1
1071381	NC_016525.1
1071381	NC_016526.1
1071381	NC_016527.1
1071381	NC_016528.1
1071381	NC_016529.1
1071381	NC_016530.1
1071381	NC_016531.1
1071381	NC_016532.1
1071381	NC_016533.1
1071381	NC_016534.1
1071381	NC_016535.1
1071381	NW_003780271.1
1071382	NC_018940.1
1071382	NC_018941.1
1071382	NC_018942.1
1071382	NC_018943.1
1071382	NC_018944.1
1071382	NC_018945.1
1071382	NC_018946.1
1071382	NC_018947.1
1071382	NC_018948.1
1071382	NC_018949.1
1071382	NC_018950.1
1071382	NC_018951.1
1071383	NC_035922.1
1071383	NC_035923.1
1071383	NC_035924.1
1071383	NC_035925.1
1071383	NC_035926.1
1071383	NC_035927.1
1071383	NC_035928.1
1071383	NC_035929.1
1071383	NC_035930.1
1071383	NC_035931.1
1071383	NC_035932.1
1071383	NC_035933.1
1071383	NC_035934.1
10713	NC_021190.1
1071400	NC_016034.1
1071400	NC_016035.1
1071400	NC_018610.1
1071400	NC_018611.1
1071488	NC_038763.1
1071488	NC_038764.1
1071502	NC_042333.1
1071503	NC_023731.1
1071504	NC_023707.1
1071505	NC_023746.1
1071506	NC_023710.1
1071753	NC_019272.1
1071753	NC_020966.1
1071754	NC_020939.1
1071754	NC_020946.1
1071755	NC_020944.1
1071755	NC_020979.1
1071756	NC_020967.1
1071756	NC_020986.1
1071757	NC_020943.1
1071757	NC_020958.1
1071758	NC_020959.1
1071758	NC_020968.1
1071759	NC_017952.1
1071760	NC_020969.1
1071760	NC_020987.1
1071761	NC_020942.1
1071761	NC_020960.1
1071762	NC_017951.1
1071763	NC_017953.1
1071764	NC_020964.1
1071764	NC_020988.1
1071765	NC_020941.1
1071765	NC_020961.1
1071766	NC_020962.1
1071766	NC_020970.1
1071767	NC_020940.1
1071767	NC_020989.1
1071768	NC_020963.1
1071768	NC_020965.1
1071769	NC_010029.2
1071769	NC_020937.1
1071770	NC_020929.1
1071770	NC_020951.1
1071771	NC_020952.1
1071771	NC_020973.1
1071772	NC_020930.1
1071773	NC_020945.1
1071773	NC_020984.1
1071774	NC_020931.1
1071774	NC_020956.1
1071775	NC_020975.1
1071775	NC_020985.1
1071776	NC_020955.1
1071776	NC_020976.1
1071777	NC_020938.1
1071777	NC_020983.1
1071778	NC_020933.1
1071778	NC_020980.1
1071779	NC_020934.1
1071779	NC_020948.1
1071780	NC_020949.1
1071780	NC_020977.1
1071781	NC_020978.1
1071781	NC_020981.1
1071782	NC_020936.1
1071782	NC_020950.1
1071783	NC_020957.1
1071783	NC_020974.1
10717	NC_004167.1
10717	NC_048631.1
10719	NC_001978.3
1072176	NC_025251.1
1072256	NZ_CP011546.1
1072333	NC_038301.1
1072459	NC_017646.1
1072459	NC_017647.1
1072459	NC_017648.1
1072459	NC_017649.1
1072459	NC_017650.1
1072463	NZ_CP031423.1
1072467	NC_020195.1
1072467	NC_020196.1
10724	NC_004166.2
1072517	NC_019415.1
1072590	NZ_CP015024.2
1072658	NC_019254.1
1072659	NC_019256.1
1072672	NC_018530.1
1072685	NZ_CP009238.1
10726	NC_005859.1
10730	NC_000924.1
107324	NC_003378.1
10732	NC_019414.1
1073571	NZ_LN831776.1
1073766	NC_041960.1
1073767	NC_019509.1
1073950	NC_038539.1
1073959	NC_038535.1
1073961	NC_038536.1
1073999	NZ_CP012264.1
1073999	NZ_CP012265.1
1074000	NZ_CP012257.1
1074000	NZ_CP012258.1
107401	NZ_CP020822.1
1074044	NC_026582.1
1074206	NC_039039.1
1074210	NC_015935.1
1074213	NC_015936.1
1074252	NC_017763.1
10742	NC_002166.1
1074303	NC_023721.1
1074304	NC_023705.1
1074305	NC_023696.1
1074306	NC_041850.1
1074307	NC_023714.1
1074308	NC_023691.1
1074309	NC_023692.1
1074311	NZ_CP032093.1
1074311	NZ_CP032094.1
1074311	NZ_CP032095.1
1074325	NC_015939.1
1074428	NC_038318.1
1074467	NZ_CP012559.1
1074485	NC_016932.2
10747	NC_001825.1
1074863	NC_015940.1
1074864	NC_015941.1
1074865	NC_015934.1
1074889	NC_016146.1
1074889	NC_016150.1
10748	NC_042114.1
1074919	NC_020529.1
1074919	NC_020530.1
1074919	NC_020531.1
1074919	NC_020532.1
1074919	NC_020533.1
1074919	NC_020534.1
1074919	NC_020535.1
1074919	NC_020536.1
1074919	NC_020537.1
1074919	NC_020538.1
1074919	NC_020539.1
1074919	NC_020564.1
1074919	NC_020565.1
1074919	NC_020566.1
1074919	NC_020567.1
1074919	NC_020568.1
1075085	NC_020935.1
1075085	NC_020953.1
1075086	NC_020932.1
1075086	NC_020954.1
1075087	NC_020972.1
1075087	NC_020982.1
1075089	NC_016808.1
1075106	NC_017216.2
10752	NC_008720.1
1075399	NC_016598.1
1075399	NC_016621.1
10753	NC_049976.1
10754	NC_002371.2
10756	NC_011048.1
1075774	NC_047867.1
10757	NC_001423.1
10759	NC_003298.1
10759	NC_047864.1
1075	NC_004527.1
1075	NZ_CP020470.1
1075	NZ_CP020471.1
10760	NC_001604.1
1076124	NZ_AP022870.1
1076135	NZ_CP027000.1
1076136	NC_023720.1
10761	NC_005344.1
1076255	NC_015960.1
1076345	NC_025964.1
107637	NZ_CP033381.1
1076550	NZ_CP009454.1
1076588	NZ_AP012273.1
1076588	NZ_AP012274.1
1076588	NZ_AP012275.1
1076596	NZ_CP014687.1
1076596	NZ_CP014688.1
1076630	NC_022087.1
1076631	NC_041969.1
1076759	NC_027118.1
1076934	NC_021900.1
1076	NC_013548.1
1076	NZ_CP019966.1
1076	NZ_CP019967.1
1076	NZ_CP041387.1
1076	NZ_CP058907.1
1076	NZ_CP066699.1
1076	NZ_CP066700.1
1077085	NZ_CP032444.1
1077085	NZ_CP032445.1
1077464	NZ_AP018338.1
1077832	NC_029782.1
10778	NC_004165.1
1077935	NZ_CP025430.1
1077935	NZ_CP025431.1
1077935	NZ_CP025432.1
1077935	NZ_CP025433.1
1077935	NZ_CP025434.1
1077946	NZ_CP032698.1
1078021	NZ_CP031892.1
1078021	NZ_CP031893.1
1078021	NZ_CP031894.1
1078021	NZ_CP031895.1
1078021	NZ_CP031896.1
1078021	NZ_CP031897.1
1078021	NZ_CP031898.1
1078021	NZ_CP031899.1
1078021	NZ_CP031900.1
1078021	NZ_CP031901.1
1078032	NZ_CP031916.1
1078032	NZ_CP031917.1
1078032	NZ_CP031918.1
107804	NC_004014.1
107804	NC_004015.1
107806	NC_002252.1
107806	NC_002253.1
107806	NC_002528.1
1078471	NZ_CP042862.1
10784	NC_001540.1
1078773	NZ_CP013737.1
10788	NC_001539.1
10794	NC_001510.1
10796	NC_001718.1
1079894	NC_023730.1
1079895	NC_023737.1
10798	NC_000883.2
1079985	NZ_LT962942.1
1079985	NZ_LT963352.1
1079988	NZ_CP022614.1
1079998	NC_019444.1
1079999	NC_019443.1
1079	NZ_AP014854.2
1079	NZ_CP012946.1
1079	NZ_LN907867.1
1080068	NZ_AP017367.1
1080223	NZ_CP035928.1
1080228	NC_017038.1
1080229	NC_017052.1
1080230	NC_017039.1
1080349	NC_030970.1
1080349	NC_030971.1
1080349	NC_030972.1
1080349	NC_030973.1
1080349	NC_030974.1
1080349	NC_030975.1
1080349	NC_030976.1
1080349	NC_030977.1
1080349	NC_030978.1
1080349	NC_030979.1
1080349	NC_030980.1
1080349	NC_030981.1
1080349	NC_030982.1
1080349	NC_030983.1
1080349	NC_030984.1
1080349	NC_030985.1
1080349	NW_017264705.1
1080349	NW_017264706.1
1080349	NW_017264707.1
1080349	NW_017264708.1
1080349	NW_017264709.1
1080349	NW_017264710.1
1080349	NW_017264711.1
1080349	NW_017264712.1
10804	NC_001401.2
1080798	NC_016033.1
1080799	NC_016159.1
1080800	NC_016073.1
108098	NC_011202.1
108098	NC_011203.1
1081054	NC_016013.1
1081055	NC_016014.1
1081093	NC_016831.1
10815	NC_001928.2
10815	NC_001929.2
1081646	NC_017717.1
1081646	NC_017725.1
1081646	NC_017804.1
1081702	NC_016003.1
10817	NC_001467.1
10817	NC_001468.1
1081866	NZ_CP048812.1
1081940	NZ_CP015202.1
10820	NC_001466.1
10826	NC_001647.1
1082704	NZ_CP023009.1
10827	NC_001934.1
10827	NC_001935.1
1082851	NZ_CP021455.1
1082931	NC_016078.1
1082931	NC_016079.1
1082933	NZ_CP015318.1
1082933	NZ_CP015319.1
1082933	NZ_CP015320.1
1082933	NZ_CP015321.1
1082933	NZ_CP015322.1
10829	NC_001936.1
10829	NC_001937.1
10830	NC_003822.1
10831	NC_001507.1
10831	NC_001508.1
10832	NC_004005.1
10834	NC_003326.1
10835	NC_001938.1
10835	NC_001939.1
10836	NC_003744.1
10837	NC_001478.1
10838	NC_001930.1
10838	NC_001931.1
10839	NC_004042.1
10839	NC_004043.1
10840	NC_001412.1
10843	NC_001420.2
10845	NC_012868.1
1084715	NC_016031.1
1084717	NC_016032.1
1084719	NC_023719.1
1084722	NC_023747.1
10847	NC_001422.1
10849	NC_001330.1
1085406	NZ_AP018174.1
1085406	NZ_AP018175.1
1085406	NZ_AP018176.1
1085406	NZ_AP018177.1
10854	NC_001365.1
10855	NC_003438.1
1085623	NC_016041.1
1085644	NZ_CP038017.1
1085647	NZ_CP038241.1
1086030	NC_002698.1
1086030	NC_024996.1
1086030	NZ_CM001474.1
108619	NC_010259.1
108619	NC_014003.1
108619	NZ_CP012598.1
108619	NZ_CP012599.1
108619	NZ_CP013685.1
108619	NZ_CP016010.1
108619	NZ_CP016011.1
108619	NZ_CP016012.1
108619	NZ_CP016013.1
108619	NZ_CP016014.1
108619	NZ_CP039436.1
108619	NZ_CP039437.1
108619	NZ_CP039438.1
108619	NZ_CP041208.1
108619	NZ_CP041209.1
108619	NZ_CP041210.1
108619	NZ_CP051317.1
108619	NZ_CP051318.1
108619	NZ_CP051319.1
108619	NZ_CP051372.1
108619	NZ_CP051373.1
108619	NZ_CP051374.1
108619	NZ_CP051375.1
10862	NC_001396.1
10864	NC_025824.1
1086726	NZ_CP012505.1
1086726	NZ_CP013022.1
1086749	NC_023708.1
1086751	NC_023732.1
10867	NC_002014.1
1086800	NC_023695.1
10868	NC_001954.1
10869	NC_001332.1
1087068	NC_020100.1
1087068	NC_020101.1
1087068	NC_020102.1
1087068	NC_020103.1
1087070	NC_038928.1
1087108	NC_016074.1
1087109	NC_016075.1
10872	NC_001418.1
1087440	NZ_CP008827.1
1087440	NZ_CP008828.1
1087440	NZ_CP008829.1
1087440	NZ_CP008830.1
1087446	NC_021664.2
1087447	NC_021660.2
1087448	NC_018665.1
1087451	NC_017730.4
1087452	NC_016781.1
1087453	NC_017306.1
1087469	NC_020994.1
1087482	NC_020416.1
10879	NC_003714.1
10879	NC_003715.1
10879	NC_003716.1
1088719	NZ_CM001400.1
1088719	NZ_CM001401.1
1088719	NZ_JH584329.1
1088719	NZ_JH584330.1
1088719	NZ_JH584331.1
1088719	NZ_JH584332.1
1088719	NZ_JH584333.1
1088719	NZ_JH584334.1
1088719	NZ_JH584335.1
1088719	NZ_JH584336.1
1088719	NZ_JH584337.1
1088719	NZ_JH584338.1
1088719	NZ_JH584339.1
1088719	NZ_JH584340.1
1088719	NZ_JH584341.1
1088719	NZ_JH584342.1
1088719	NZ_JH584343.1
1088719	NZ_JH584344.1
1088719	NZ_JH584345.1
1088719	NZ_JH584346.1
1088719	NZ_JH584347.1
1088719	NZ_JH584348.1
1088719	NZ_JH584349.1
1088719	NZ_JH584350.1
1088719	NZ_JH584351.1
1088719	NZ_JH584352.1
1088719	NZ_JH584353.1
1088719	NZ_JH584354.1
1088719	NZ_JH584355.1
1088719	NZ_JH584356.1
1088719	NZ_JH584357.1
1088719	NZ_JH584358.1
1088719	NZ_JH584359.1
1088719	NZ_JH584360.1
1088719	NZ_JH584361.1
1088719	NZ_JH584362.1
1088719	NZ_JH584363.1
1088719	NZ_JH584364.1
1088719	NZ_JH584365.1
1088719	NZ_JH584366.1
1088719	NZ_JH584367.1
1088719	NZ_JH584368.1
1088719	NZ_JH584369.1
1088719	NZ_JH584370.1
1088719	NZ_JH584371.1
1088719	NZ_JH584372.1
1088719	NZ_JH584373.1
1088719	NZ_JH584374.1
1088719	NZ_JH584375.1
1088719	NZ_JH584376.1
1088719	NZ_JH584377.1
1088719	NZ_JH584378.1
1088719	NZ_JH584379.1
1088719	NZ_JH584380.1
1088719	NZ_JH584381.1
1088719	NZ_JH584382.1
1088719	NZ_JH584383.1
1088719	NZ_JH584384.1
1088719	NZ_JH584385.1
1088719	NZ_JH584386.1
1088719	NZ_JH584387.1
1088719	NZ_JH584388.1
1088719	NZ_JH584389.1
1088720	NC_017491.1
1088721	NZ_CP009291.1
1088721	NZ_CP009292.1
1088721	NZ_CP009293.1
1088721	NZ_CP009294.1
1088721	NZ_CP009295.1
1088721	NZ_CP009296.1
1088864	NC_041970.1
1088865	NC_023733.1
1088866	NC_023725.1
1088883	NZ_CP018093.1
1088883	NZ_CP018094.1
1088890	NC_016418.1
1089108	NC_023727.1
[truncated: 91,223 more rows]

## Sheet: Table S6
Table S6. Primer information of real time PCR for Probe-Capture metagenomics validation
Type	Species Name	TaxonID	Forward Primer(5'→3')	Reverse Primer(5'→3')	Amplicon Size
Bacteria	Acinetobacter baumannii	470	TAACGATCTGTAACGTCGCAACTTC	TCACATTGCTAATACGCTGTTTCAC	152
Bacteria	Bacteroides fragilis	817	CCCACACCGTGGTAGCTTTC	AACCGGACCATGCCCTTAAC	95
Bacteria	Clostridium perfringens	1502	AGAGCTTACTACGGTGTTATGGAAA	AAAGCCTCACCAGGTTGTTCTTTA	120
Bacteria	Corynebacterium striatum	43770	TGGCCTTGACCGAGTTCTAC	GCACGCAGGTTCTCAGATTC	129
Bacteria	Enterococcus faecalis	1351	AAGCTGGTTTCGCCCATTTG	CACCAAAGAAGTCGCCTAAGTC	121
Bacteria	Enterococcus faecium	1352	AGCATTTACTGCACCGTTGTC	CGCCAGTCGTTGTCTTTGTG	83
Bacteria	Escherichia coli	562	AGTGCCAGCCAGATCAACAC	TGTGCTGCGGCTTTAGTTTAC	98
Bacteria	Haemophilus influenzae	727	CCACAAGCGAGAGATCATAAAGTTG	AACCCACTTGACAGGCTTTAC	86
Bacteria	Haemophilus parainfluenzae	888828	TTCACAGTTTGCCGGAAGATTTAAG	GCCTACTGGGCAATCCATTATTTC	143
Bacteria	Helicobacter pylori	210	TTGAGCGCGTTACTTCTTGTAG	CTAAATTATCCTGCATCCGTTTGTC	110
Bacteria	Klebsiella aerogenes	548	CATAAAGGTATGCCGGGTCATC	GGACGGACGTTTCATGTTCTG	136
Bacteria	Klebsiella oxytoca	571	TGACCGGCTTTGGTTTCTTC	TAGGTTTGACCGCCGGATTC	101
Bacteria	Klebsiella pneumoniae	573	GCGACCGCGCTGAATTAAC	TCGGCTTCCTCGGTATCAAC	101
Bacteria	Legionella pneumophila	446	CAAGGCAAGATTACCGCTATTATG	CCCATGTTTCGCCTGGTTTC	85
Bacteria	Mycoplasma hominis	2098	CGTCGTATGAGCATTGATCGTTTG	TTACGTCCTGATGCAACTTCAAC	123
Bacteria	Parvimonas micra	33033	TTGGCGGTCTTAAACTTGCTATG	ACAGGCACGTCAACTTCAAC	85
Bacteria	Proteus mirabilis	584	TGTCGTAAGTGCTACACAACTTC	GAGCCCGTTTCCATCATGTC	167
Bacteria	Pseudomonas aeruginosa	287	TGTGACTGCTGCCGATATTC	TGCGGCTTTCGTCTTCATC	110
Bacteria	Serratia marcescens	1401254	TCCGCACACGCCTATGAATC	ATCGACGCCCAGTCAAATTC	105
Bacteria	Staphylococcus aureus	1280	AACCATCCTTTGCTAGGTTCAG	ATTCGTGGCGCAAGTGTATC	150
Bacteria	Staphylococcus epidermidis	1282	AATATGAACCCACGCCAATCAC	TACAACGAGCCTTCCAACATAC	170
Bacteria	Staphylococcus hominis	435837	CCCTCATATTCATCGTGCTATTCAAC	AAAGAACAGGTACGACCCTATCTAC	108
Bacteria	Stenotrophomonas maltophilia	40324	CGCACCTCGATAGTAGTAGTTGTC	GCCAGCGTAACCCTTTGATTC	177
Bacteria	Streptococcus constellatus	184250	GCAAGCAAGTTCACGAATTAGAAC	TCCGACCAATATCTGATTTCTTCAC	113
Bacteria	Streptococcus mitis	28037	CCGATGCCTTGACCTTCATC	CGTAGCTCTGCTTCAAATTCTTC	176
Bacteria	Streptococcus oralis	655813	CCTGACCTTCATGTGGGATAATTC	GCTCCACGGACCAACTATTAC	90
Fungi	Aspergillus flavus	332952	GTACCCAGATTACGCCCAACT	TGCATGGAGTCCTTACTTTGTG	139
Fungi	Aspergillus fumigatus	746128	GGCAGGGTTTGATTTCCATGAC	ATGCCCTCACTAGGCAATATGAC	154
Fungi	Candida albicans	1094998	ACCGAAACCAACACCAACAC	GTGCTGCTATTCAATCCTCATCTC	104
Fungi	Candida glabrata	5478	TCGTAGTTCGTCATGTTGTTCTC	TTCAATGCGACTCGTGACTAC	112
Fungi	Candida parapsilosis	5480	TGTTACCCGATTGTGCTAAAGAG	GACCAATCCTGCCCATTGTG	148

## Sheet: Table S7
Table S7. Clinical data of 184 patients
			Medical history													Microbiological results			Clinical impact		Severity and outcome									Laboratory examination
Patient number	Gender	Age, years	Hypertension	Cerebral infarction	Diabetes mellitus	Coronary heart disease	COPD	Chronic cardiac insufficiency	CKD	Malignant tumor	Autoimmune disease	Immunodeficiency	Surgical history	Primary infectious sites		Blood culture	RT-PCR	Probe-Capture Metagenome_reads	Clinical impact	Antibiotic adjustment according to Metagenome	SOFA-day0	APACHEII day0	SOFA-day3	APACHEII day3	SOFA-day7	APACHEII day7	Mechanical ventilation	Hospitalization outcome	28-day outcome	WBC-day0, 109/L	WBC-day3, 109/L	Neutrophil count-day0, 109/L	Neutrophil count-day3,109/L	CRP-day0, mg/L	CRP-day3, mg/L	PCT-day0,μg/L	PCT-day3, mg/L
A-001	Male	88	No	No	No	No	No	No	No	No	No	No	Yes	Abdomen		Negative	Klebsiella_pneumoniae	Klebsiella_pneumoniae_87164	Invisible	No-adjustment	11	16	8	17	6	13	Yes	Survive	Survive	7.76	7.47	7.23	6.24	224	250	＞30	＞30
A-002	Male	58	Yes	Yes	No	No	No	No	No	No	No	No	Yes	Hepatobiliary		Negative	Negative	Negative	Invisible	No-adjustment	3	10	1	9	0	3	No	Survive	Survive	25.88	15.23	22.79	11.68	277.22	112.73	0.11	＜0.05
A-003	Male	88	No	Yes	Yes	Yes	No	No	No	No	No	No	Yes	Lung		Negative	Negative	Staphylococcus_hominis_39;Staphylococcus_epidermidis_13	Invisible	No-adjustment	9	20	7	16	NA	NA	Yes	Survive	Die	39.88	17.16	32.21	15.56	133.11	86.58	2.91	1.28
A-004	Male	81	Yes	No	No	No	No	No	No	No	No	No	No	Lung		Negative	Escherichia_coli;Proteus_mirabilis;Enterococcus_faecalis	Streptococcus_mitis_7;Proteus_mirabilis_123;Escherichia_coli_600;Enterococcus_faecalis_28	Invisible	No-adjustment	7	19	10	24	8	20	Yes	Die	Die	12.36	12.57	11.57	11.41	81.96	244	4.96	3.38
A-005	Female	79	Yes	Yes	Yes	Yes	No	No	No	No	No	No	Yes	Urinary tract		Morganella_morganii	Proteus_mirabilis	Proteus_mirabilis_15201	Invisible	No-adjustment	8	22	6	12	0	15	No	Survive	Survive	24.63	16.41	23.48	13.47	188.04	NA	0.86	7.2
A-006	Male	55	Yes	No	Yes	No	No	No	No	No	No	No	Yes	Hepatobiliary		Negative	Klebsiella_pneumoniae	Klebsiella_pneumoniae_107596	Invisible	No-adjustment	14	26	14	23	8	26	Yes	Survive	Die	6.31	15.01	5.61	12.74	262.2	114.79	＞30	24.19
A-007	Female	33	No	No	No	No	No	No	No	No	Yes	Yes	No	Lung		Negative	Negative	Negative	Invisible	No-adjustment	3	11	2	15	1	10	No	Survive	Survive	11.07	5.76	8.65	3.37	17.96	9.13	＜0.05	＜0.05
A-008	Male	56	No	No	No	No	No	No	No	No	No	No	Yes	Abdomen		Negative	Negative	Negative	Invisible	No-adjustment	10	28	13	21	10	23	Yes	Survive	Survive	19.69	7.67	16.4	6.39	154.88	166.14	＞30	＞30
A-009	Male	70	No	No	No	No	No	No	No	Yes	No	No	No	Lung		Negative	Negative	Negative	Invisible	No-adjustment	6	22	5	21	6	19	Yes	Survive	Survive	12.3	9.08	11.68	8.4	95	152.48	1.9	1.51
A-010	Male	59	No	Yes	Yes	No	No	No	No	No	Yes	No	Yes	Hepatobiliary		Negative	Negative	Negative	Invisible	No-adjustment	8	27	5	21	NA	NA	No	Survive	Survive	10.37	10.81	9.97	7.5	236.23	106.52	3.26	3.64
A-011	Female	74	Yes	Yes	Yes	No	No	No	No	No	No	No	Yes	Bloodstream		Staphylococcus_epidermidis	NA	Staphylococcus_epidermidis_82	Invisible	No-adjustment	10	23	13	30	12	34	Yes	Survive	Die	14.09	16.9	13.52	15.96	25.3	153	7.28	5.56
A-012	Male	71	No	No	Yes	No	No	No	No	No	No	No	No	Abdomen		Negative	Klebsiella_pneumoniae	Klebsiella_pneumoniae_128	Invisible	escalation	6	15	5	14	4	12	Yes	Survive	Die	9.92	7.17	8.27	6.2	79.5	79.5	2.37	1.38
A-014	Female	62	Yes	No	Yes	No	No	No	No	No	No	No	Yes	Hepatobiliary		Klebsiella_pneumoniae	NA	Klebsiella_pneumoniae_136092	Invisible	No-adjustment	5	11	4	8	1	6	No	Survive	Survive	21.93	12.15	20.28	10.01	299.12	244.72	＞30	10.21
A-015	Female	67	No	No	Yes	No	No	No	No	No	No	No	Yes	Urinary tract		Negative	Escherichia_coli	Escherichia_coli_16	Invisible	No-adjustment	10	8	3	7	1	5	No	Survive	Survive	14.95	12.84	14.36	11.22	80.87	19.14	＞30	4.49
A-016	Female	65	Yes	No	Yes	No	No	No	Yes	No	No	No	Yes	Urinary tract		Negative	Escherichia_coli	Escherichia_coli_886	Invisible	No-adjustment	9	22	4	14	2	6	Yes	Survive	Survive	22.28	6.91	21	5.57	222.74	124.39	＞30	19.97
A-018	Female	86	Yes	No	No	Yes	No	No	No	No	No	No	Yes	Hepatobiliary		Negative	Escherichia_coli	Escherichia_coli_5036	Invisible	No-adjustment	9	13	4	9	1	7	No	Survive	Survive	14.86	8.88	13.07	8.95	24.2	24.2	16.62	＞30
A-019	Female	85	No	No	No	No	No	No	No	No	No	No	Yes	Hepatobiliary		Negative	Negative	Escherichia_coli_2633	Invisible	No-adjustment	15	21	12	18	3	12	Yes	Survive	Survive	11.87	14.43	11.18	12.24	124.76	75.53	＞30	10.53
A-020	Male	82	No	No	Yes	No	No	No	No	No	No	No	Yes	Urinary tract		Negative	Negative	Negative	Invisible	No-adjustment	2	13	0	9	0	6	No	Survive	Survive	12.21	8.06	9.37	5.66	85.75	57.4	＜0.05	＜0.05
A-021	Female	52	No	No	No	No	No	No	No	No	No	No	Yes	Abdomen		Negative	Klebsiella_pneumoniae	Klebsiella_pneumoniae_33720	Invisible	No-adjustment	8	17	5	7	0	NA	Yes	Survive	Survive	1.97	10	1.6	8.83	135.74	211.15	49.4	8.83
A-022	Female	50	No	No	No	No	No	No	No	No	No	Yes	Yes	Abdomen		Negative	Bacteroides_fragilis	Bacteroides_fragilis_43	Invisible	No-adjustment	6	17	2	12	3	10	Yes	Survive	Survive	6.8	5.88	5.99	5.12	150.07	NA	23.58	5.81
A-023	Male	73	Yes	No	Yes	Yes	No	No	No	No	No	No	No	Lung		Negative	Pseudomonas_aeruginosa;Streptococcus_mitis	Streptococcus_mitis_460;Pseudomonas_aeruginosa_12949	Invisible	No-adjustment	15	28	13	27	11	30	Yes	Survive	Die	6.24	6.79	5.31	5.62	222.55	160	26.33	4.06
A-024	Male	73	Yes	No	Yes	No	No	No	Yes	No	No	No	Yes	Bloodstream		Negative	Negative	Negative	Invisible	No-adjustment	13	37	11	30	9	26	Yes	Survive	Survive	7.86	5.92	6.58	4.52	275.79	209.87	25.99	4.38
A-025	Female	77	Yes	No	No	Yes	No	No	No	No	Yes	Yes	Yes	Urinary tract		Negative	Negative	Negative	Invisible	No-adjustment	8	18	4	12	3	8	No	Survive	Survive	12.64	4.15	11.99	3.73	227.99	262.8	>30	19.03
A-026	Female	67	Yes	Yes	No	No	No	No	No	No	No	No	Yes	Urinary tract		Negative	Escherichia_coli	Escherichia_coli_20480	Invisible	No-adjustment	14	31	13	21	4	10	Yes	Survive	Survive	22.24	24.02	20.53	22.9	125.81	143	24.15	3.59
A-028	Female	56	No	No	No	No	No	No	No	No	No	No	Yes	Hepatobiliary		Escherichia_coli	Klebsiella_pneumoniae	Escherichia_coli_58327;Klebsiella_pneumoniae_2206;	Invisible	No-adjustment	16	26	8	12	6	15	Yes	Survive	Survive	9.24	13.65	8.21	11.61	152.79	131.22	13.8	13.56
A-029	Male	88	No	Yes	No	No	No	No	No	Yes	No	Yes	Yes	Urinary tract		Negative	Enterococcus_faecalis	Enterococcus_faecalis_118	Invisible	No-adjustment	2	12	NA	NA	NA	NA	No	Survive	Survive	5.05	NA	3.69	NA	87.46	NA	9.66	NA
A-030	Male	95	No	No	No	No	No	No	No	No	No	No	No	Lung		Negative	Negative	Negative	Invisible	No-adjustment	9	19	10	15	8	15	Yes	Survive	Die	19.59	6.91	17.37	5.78	100.96	132.47	1.16	0.13
A-031	Male	67	Yes	Yes	No	No	No	No	No	No	No	No	Yes	Abdomen		Negative	Klebsiella_oxytoca	Klebsiella_oxytoca_77	Invisible	No-adjustment	6	8	5	11	5	15	Yes	Survive	Survive	18.5	12.36	17.34	10.79	NA	191.46	0.7	1.01
A-032	Male	81	Yes	No	No	No	No	No	No	No	No	No	Yes	Lung		Negative	Streptococcus_mitis;Clostridium_perfringens	Streptococcus_mitis_17;Klebsiella_aerogenes_86;Klebsiella_variicola_68	Invisible	No-adjustment	8	16	4	14	2	15	No	Survive	Survive	23.92	6.45	22.58	5.11	143.24	32.61	1.28	0.35
A-033	Female	32	No	No	No	No	No	No	No	No	Yes	Yes	Yes	Abdomen		Negative	Negative	Enterobacter_cloacae_complex_101	Invisible	No-adjustment	7	12	6	13	0	5	Yes	Survive	Survive	8.48	9.8	7.8	8.96	151	28.4	18.42	2.13
A-035	Female	69	No	No	No	No	No	No	No	No	No	No	Yes	Skin and soft tissue		Negative	Negative	Prevotella_oris_72	Invisible	No-adjustment	11	15	9	12	2	11	Yes	Survive	Survive	5.46	15.7	4.86	13.45	244	113.09	0.42	1.69
A-036	Male	69	No	No	No	No	No	No	Yes	No	No	No	Yes	Abdomen		Negative	Klebsiella_pneumoniae;Proteus_mirabilis	Klebsiella_pneumoniae_1021;Proteus_mirabilis_300	Invisible	escalation	12	21	10	14	9	25	Yes	Survive	Survive	4.81	3.59	4.44	3.31	110.54	100.44	2.13	0.92
A-037	Male	66	Yes	No	No	No	No	No	No	No	No	No	Yes	Bloodstream		Negative	Streptococcus_mitis	Streptococcus_mitis_49;Streptococcus_pseudopneumoniae_40	Invisible	No-adjustment	11	21	8	14	2	12	Yes	Survive	Survive	21.54	12.32	18.34	10.9	51.82	70.1	1.27	1.76
A-038	Female	80	No	No	No	No	No	Yes	No	No	No	No	No	Hepatobiliary		Negative	Negative	Negative	Invisible	No-adjustment	8	13	6	13	NA	NA	No	Survive	Survive	9.42	4.08	6.43	2.17	37.92	7.13	10.05	1.72
A-040	Male	73	Yes	No	No	No	No	No	No	No	No	No	Yes	Hepatobiliary		Negative	Negative	Negative	Invisible	No-adjustment	11	29	14	24	11	25	Yes	Die	Survive	14.01	4.67	12.28	3.91	204.11	288.85	1.89	3.07
A-041	Female	52	Yes	No	No	No	No	No	No	No	No	No	Yes	Hepatobiliary		Negative	Escherichia_coli	Escherichia_coli_167	Invisible	No-adjustment	8	13	7	15	7	17	No	Survive	Survive	17.34	13.18	16.21	14.47	138.01	172	2.73	1.76
A-042	Male	66	Yes	No	No	Yes	No	No	No	Yes	No	No	Yes	Urinary tract		Escherichia_coli	NA	Escherichia_coli_4627	Invisible	No-adjustment	9	16	7	8	NA	NA	No	Survive	Survive	21.86	15.15	20.13	12.92	291.6	192.32	＞30	3.52
A-043	Male	86	Yes	Yes	No	No	No	No	No	No	No	No	No	Lung		Negative	Negative	Staphylococcus_haemolyticus_12	Invisible	No-adjustment	5	27	6	23	4	19	Yes	Survive	Survive	19.8	11.24	16.76	9.56	35.58	4.76	0.19	<0.05
A-044	Male	67	Yes	No	No	No	No	No	No	No	No	No	No	Lung		Negative	Negative	Negative	Invisible	No-adjustment	12	28	12	30	15	27	Yes	Survive	Die	24.61	5.82	21.99	5.14	0.92	107	6.03	24.38
A-045	Male	87	Yes	No	No	Yes	No	No	No	No	No	No	Yes	Hepatobiliary		Negative	Escherichia_coli	Escherichia_coli_322123	Invisible	No-adjustment	14	17	10	14	7	8	Yes	Survive	Survive	4.4	14.07	3.98	12.92	131.96	138.49	39	19.68
A-046	Female	46	Yes	No	No	No	No	No	No	Yes	No	Yes	Yes	Abdomen		Klebsiella_pneumoniae	Streptococcus_mitis;Escherichia_coli	Streptococcus_mitis_6;Malassezia_restricta_6;Klebsiella_pneumoniae_3640;Klebsiella_aerogenes_680;Escherichia_coli_3820	Positive	escalation	4	14	5	12	2	4	No	Survive	Survive	3.7	5.37	3.08	4.72	165.79	60.34	4.97	0.491
A-047	Male	93	No	No	No	No	No	No	No	Yes	No	No	Yes	Hepatobiliary		Negative	Escherichia_coli	Escherichia_coli_918422	Invisible	No-adjustment	12	8	14	10	7	8	No	Survive	Survive	16.17	18.38	15.15	17.5	113.86	91.2	22	24.87
A-048	Female	66	No	Yes	No	No	No	No	No	No	Yes	No	No	Lung		Negative	Escherichia_coli	Escherichia_coli_3	Positive	escalation	9	15	6	11	4	12	No	Survive	Survive	2.52	2.64	2.18	2.25	219.54	128	11	11.67
A-049	Female	60	Yes	No	Yes	No	No	No	No	No	Yes	Yes	No	Lung		Staphylococcus_epidermidis	Negative	Negative	Positive	de-escalation	8	18	7	13	7	13	No	Survive	Die	5.58	8	4.91	7.35	98.36	89.52	0.23	0.2
A-050	Male	74	Yes	No	Yes	No	No	No	No	No	No	No	No	Lung		Negative	Negative	Negative	Invisible	No-adjustment	4	9	11	10	4	12	No	Survive	Survive	6.61	10.09	5.93	9.07	22.3	188	26.44	23.98
A-051	Female	79	No	No	No	No	No	No	No	No	No	Yes	No	Abdomen		Negative	Stenotrophomonas_maltophilia	Stenotrophomonas_maltophilia_500	Invisible	escalation	10	23	9	21	8	20	Yes	Survive	Survive	18.02	12.06	16.65	11.34	48.09	49.3	3.44	1.45
A-052	Male	78	Yes	No	Yes	No	No	No	No	No	No	Yes	No	Lung		Negative	Negative	Negative	Invisible	No-adjustment	10	24	9	19	8	19	Yes	Survive	Survive	10.45	10.32	9.43	9.03	204.12	218.03	1.3	0.74
A-053	Male	76	Yes	No	Yes	No	No	No	No	No	No	Yes	Yes	Lung		Negative	Negative	Negative	Invisible	No-adjustment	8	13	6	15	3	13	Yes	Survive	Survive	12.28	5.62	10.7	4.59	155.24	155.24	＞30	13.22
A-054	Male	50	No	No	No	No	No	No	No	No	No	Yes	Yes	Intracranial		Negative	Negative	Negative	Invisible	No-adjustment	4	17	7	14	2	12	Yes	Survive	Survive	7.13	7.17	6.12	4.74	101.2	79.57	0.52	0.152
B-001	Male	80	Yes	Yes	No	No	No	No	No	No	No	No	NA	Abdomen		Negative	Enterococcus_faecium	Enterobacter_cloacae_complex_178;Enterococcus_faecium_192	Positive	de-escalation	7	16	3	16	NA	NA	No	Survive	Survive	8.93	7.19	7.66	5.14	194.48	62.8	0.426	0.155
B-002	Male	37	No	No	No	Yes	No	No	No	No	No	No	NA	Bloodstream		Negative	Negative	Negative	Invisible	No-adjustment	8	13	8	12	NA	NA	Yes	Survive	Survive	11.76	17.83	10.07	14.41	NA	28.29	23.4	6.972
B-003	Male	70	No	No	No	No	No	No	No	No	No	No	NA	Abdomen		Negative	Escherichia_coli	Escherichia_coli_22	Positive	co-adjustment	9	18	8	18	5	16	Yes	Die	Die	17.29	9.81	16.4	9.22	176	174	1.058	5.014
B-004	Male	66	No	No	No	Yes	No	No	No	No	No	No	NA	Bloodstream		Negative	Negative	Negative	Invisible	No-adjustment	12	22	8	19	5	18	Yes	Survive	Survive	15.22	11.49	13.13	8.5	196.89	NA	11.364	3.77
B-005	Male	74	No	No	No	No	No	No	No	No	No	No	NA	Lung		Negative	Legionella_pneumophila	Legionella_pneumophila_116	Invisible	No-adjustment	8	15	10	17	5	18	Yes	Survive	Survive	10.55	7.85	9.16	7.21	NA	180.21	0.585	2.46
B-006	Male	65	Yes	No	No	No	No	No	No	No	No	No	NA	Bloodstream		Escherichia_coli	Negative	Negative	Invisible	No-adjustment	10	24	13	20	12	18	Yes	Survive	Survive	11.82	11.31	10.14	0.58	190.76	56.54	0.05	3.17
B-007	Male	57	Yes	No	No	Yes	No	No	No	No	No	No	NA	Bloodstream		Negative	Staphylococcus_aureus	Staphylococcus_aureus_3	Positive	co-adjustment	14	24	15	28	12	27	Yes	Survive	Survive	12.24	4.29	11	3.11	104.81	70.61	39.716	13.76
B-008	Male	34	No	No	No	No	No	No	No	No	No	No	NA	Hepatobiliary		Negative	Bacteroides_fragilis;Parvimonas_micra;Streptococcus_constellatus	Porphyromonas_gingivalis_3953;Porphyromonas_endodontalis_1921;Peptostreptococcus_stomatis_25;Bacteroides_fragilis_1273;Streptococcus_constellatus_218;Parvimonas_micra_181;Mogibacterium_timidum_82	Positive	co-adjustment	19	25	12	11	12	11	Yes	Survive	Survive	24.53	27.65	21.29	25.8	103.99	210.13	77.32	55.219
B-009	Male	82	Yes	Yes	Yes	No	No	No	No	Yes	No	No	NA	Abdomen		Staphylococcus_epidermidis	Escherichia_coli	Escherichia_coli_1515	Positive	escalation	8	22	7	16	2	19	Yes	Survive	Survive	8.88	8.63	7.62	7.27	330.19	369.41	42.548	10.793
B-010	Male	62	Yes	No	No	Yes	No	No	No	No	No	No	NA	Abdomen		Enterococcus_faecalis	NA	Enterococcus_faecalis_19604	Positive	escalation	7	20	6	8	NA	NA	Yes	Survive	Survive	7.26	7.9	6.88	7.42	NA	43.88	7.182	0.868
B-012	Female	71	No	No	No	Yes	No	Yes	No	No	No	No	NA	Bloodstream		Negative	Negative	Negative	Invisible	No-adjustment	6	17	6	12	5	7	Yes	Survive	Survive	19.3	10.23	17.81	9.35	39.47	6.03	9.59	6.14
B-013	Male	84	Yes	No	No	Yes	No	No	No	No	No	No	NA	Bloodstream		Negative	Negative	Negative	Invisible	No-adjustment	4	24	6	25	4	19	Yes	Die	Die	25.28	15.81	23.76	15.14	101.25	98.68	39.668	9.24
B-015	Male	58	No	No	No	No	No	Yes	No	No	No	No	NA	Lung		Negative	Staphylococcus_epidermidis;Staphylococcus_aureus	Streptococcus_oralis_7;Staphylococcus_epidermidis_4;Staphylococcus_aureus_30	Invisible	No-adjustment	4	10	4	7	3	9	Yes	Survive	Survive	10.88	9.35	9.49	7.05	NA	31.92	0.172	0.32
B-016	Male	58	No	No	No	No	No	Yes	No	No	No	No	NA	Bloodstream		Negative	Negative	Negative	Invisible	No-adjustment	5	10	7	14	NA	NA	Yes	Survive	Survive	14.44	10.4	12.85	8.37	137.72	151.7	3.266	2.502
B-019	Male	53	Yes	No	No	No	No	No	Yes	No	No	No	NA	Lung		Negative	Negative	Negative	Invisible	No-adjustment	5	11	10	13	8	11	Yes	Survive	Survive	25.52	18.81	24.55	17.78	94.4	39.36	18.069	6.544
B-020	Male	69	Yes	No	Yes	Yes	No	No	No	No	No	No	NA	Lung		Negative	Aspergillus_fumigatus	Aspergillus_fumigatus_36	Positive	co-adjustment	13	19	12	24	9	19	Yes	Survive	Die	8.49	9.16	7.93	8.49	34.19	44.15	1.762	1.296
B-021	Male	56	No	No	Yes	Yes	No	No	No	No	No	No	NA	Bloodstream		Negative	Staphylococcus_epidermidis	Staphylococcus_epidermidis_5	Invisible	No-adjustment	6	19	6	19	3	16	Yes	Survive	Survive	13.33	16.85	11.41	14.52	49.52	26.54	1.191	1.2
B-022	Male	64	Yes	No	Yes	Yes	No	Yes	No	No	No	No	NA	Lung		Negative	Mycoplasma_hominis	Mycoplasma_hominis_317	Positive	co-adjustment	16	35	10	10	8	18	Yes	Survive	Survive	16.12	14.88	14.99	13.47	105.13	56.26	0.844	24.758
B-023	Male	58	No	No	No	No	No	No	No	No	No	No	NA	Lung		Negative	Negative	Negative	Invisible	No-adjustment	3	13	3	12	0	10	Yes	Survive	Survive	10.57	6.1	9.47	4.75	268.9	108.8	3.248	1.931
B-026	Male	30	No	No	No	Yes	No	No	No	No	No	NA	NA	Bloodstream		Negative	Negative	Negative	Invisible	No-adjustment	10	12	12	13	5	14	Yes	Survive	Survive	33.96	25.92	28.46	23.17	50.53	NA	5.561	1.96
B-027	Male	86	No	No	No	Yes	No	No	No	No	No	No	NA	Lung		Negative	Negative	Negative	Invisible	No-adjustment	14	24	13	20	11	13	Yes	Survive	Survive	28.78	17.49	27.89	15.36	23.47	21.78	4.786	2.304
B-028	Male	63	No	Yes	Yes	No	No	No	No	No	No	No	NA	Lung		Staphylococcus_hominis	Negative	Negative	Invisible	No-adjustment	9	24	6	16	3	9	Yes	Survive	Survive	12.15	15.46	10.46	13.33	8.31	29.61	0.112	0.348
B-029	Female	75	Yes	No	Yes	Yes	No	No	No	No	Yes	No	NA	Skin and soft tissue		Negative	Enterococcus_faecalis;Bacteroides_fragilis	Enterococcus_faecalis_490;Bacteroides_fragilis_95	Invisible	No-adjustment	3	12	3	8	NA	NA	No	Survive	Survive	7.71	8.02	7.13	7.25	219.74	95.33	48.939	28.387
B-030	Male	56	Yes	No	No	No	No	No	No	No	No	No	NA	Lung		Negative	Negative	Negative	Positive	de-escalation	15	22	12	19	12	20	Yes	Survive	Die	34.51	13.34	29.95	12.05	NA	77.2	4.51	7.02
B-031	Male	40	No	No	No	No	No	No	No	No	No	No	NA	Lung		Staphylococcus_capitis	Negative	Negative	Positive	de-escalation	7	18	3	12	3	14	Yes	Survive	Survive	10.54	14.07	8.27	9.82	65.83	36.57	1.55	0.117
B-032	Male	73	No	Yes	No	No	No	No	No	No	No	No	NA	Abdomen		Negative	Enterococcus_faecium;Bacteroides_fragilis	Enterococcus_faecium_1950;Bacteroides_fragilis_116	Positive	co-adjustment	8	24	7	15	7	15	Yes	Survive	Die	30.96	25.61	28.55	21.89	90.26	41.11	2.644	0.947
B-034	Male	72	Yes	No	No	No	No	No	No	No	No	No	NA	Abdomen		Negative	Klebsiella_aerogenes;Helicobacter_pylori;Klebsiella_pneumoniae;Enterococcus_faecium	Bacteroides_uniformis_696;Bacteroides_cellulosilyticus-119;Klebsiella_pneumoniae_296;Enterococcus_faecium_578;Clostridium_perfringens_19;Helicobacter_pylori_4	Invisible	No-adjustment	13	28	12	16	11	17	Yes	Survive	Die	1.78	27.55	1.36	26.53	195.04	225.85	74.4	60.868
B-035	Female	71	No	No	No	No	No	No	No	No	No	No	NA	Lung		Negative	Escherichia_coli	Escherichia_coli_737	Invisible	No-adjustment	5	15	2	11	2	13	Yes	Survive	Survive	8.05	12.8	6.32	11.34	52.66	11.42	0.075	0.065
B-036	Male	68	No	Yes	No	No	No	No	No	No	No	No	NA	Lung		Staphylococcus_aureus	Haemophilus_influenzae;Klebsiella_pneumoniae	Haemophilus_influenzae_273;Klebsiella_pneumoniae_164	Positive	de-escalation	7	13	5	11	4	11	Yes	Survive	Survive	11.94	18.67	11.06	17.34	249.87	120.15	2.65	0.611
B-037	Female	74	Yes	Yes	Yes	Yes	No	No	Yes	No	No	No	NA	Urinary tract		Candida_glabrata	NA	Candida_glabrata_5533	Positive	de-escalation	10	17	5	11	1	11	No	Survive	Survive	2.08	5.78	1.86	4.27	56.31	81.08	0.987	0.227
B-038	Female	80	Yes	No	No	No	No	No	No	No	Yes	No	NA	Lung		Negative	Negative	Negative	Invisible	No-adjustment	9	14	7	13	4	13	Yes	Die	Survive	5.61	6.15	5.28	5.86	161.76	65.38	4.087	1.29
B-039	Male	58	Yes	No	Yes	No	No	No	No	No	No	No	NA	Lung		Negative	Klebsiella_pneumoniae	Klebsiella_pneumoniae_9941	Invisible	co-adjustment	8	16	4	4	3	3	Yes	Survive	Survive	7.65	11.24	6.46	9.13	259.1	145.47	55.47	7.851
B-040	Male	59	Yes	No	No	No	No	No	No	No	No	No	NA	Lung		Negative	Negative	Negative	Invisible	No-adjustment	7	11	4	7	1	7	Yes	Survive	Survive	15.05	12.64	12.67	10.71	10.35	47.89	0.084	0.2
B-041	Male	78	No	No	No	Yes	No	No	No	No	No	No	NA	Lung		Negative	Negative	Negative	Invisible	No-adjustment	9	37	5	24	4	22	Yes	Survive	Survive	13.29	4.56	9.53	2.76	245.79	168.9	0.6	0.188
B-042	Male	67	Yes	No	No	No	No	No	No	No	No	No	NA	Lung		Negative	Klebsiella_pneumoniae	Klebsiella_pneumoniae_6	Invisible	co-adjustment	15	44	8	33	8	32	Yes	Survive	Survive	8.83	13.53	7.29	11.35	179.51	48.68	14.078	9.705
B-043	Male	76	Yes	No	No	No	No	No	No	No	No	No	NA	Lung		Negative	Pseudomonas_aeruginosa	Pseudomonas_aeruginosa_1917	Invisible	co-adjustment	15	20	10	21	11	22	Yes	Survive	Survive	19.86	16.78	15.72	13.37	117.28	38.36	2.771	1.135
B-044	Male	82	No	No	No	No	No	No	No	No	No	No	NA	Lung		Negative	Negative	Negative	Invisible	No-adjustment	9	25	8	23	9	27	No	Survive	Die	14.53	4.99	13.19	4.16	209.55	150.1	15.038	22.551
B-045	Male	59	Yes	No	Yes	No	No	No	No	No	No	No	NA	Bloodstream		Negative	Negative	Negative	Invisible	No-adjustment	7	15	5	18	6	22	No	Survive	Die	8.08	19.39	5.74	16.33	69.7	127.46	0.496	0.812
B-046	Female	94	No	No	No	No	No	No	No	No	No	No	NA	Abdomen		Negative	Enterococcus_faecalis;Proteus_mirabilis;Klebsiella_pneumoniae;Escherichia_coli	Klebsiella_pneumoniae_3043;Escherichia_coli_1219;Enterococcus_faecalis_200;Proteus_mirabilis_108	Invisible	No-adjustment	8	15	5	16	2	13	Yes	Survive	Survive	7.56	13.67	6.49	12.05	161.32	274.23	17.319	6.269
B-047	Male	76	Yes	No	Yes	Yes	No	Yes	No	No	No	No	NA	Lung		Klebsiella_pneumoniae	NA	Klebsiella_pneumoniae_1709	Invisible	No-adjustment	9	30	7	21	5	15	Yes	Survive	Survive	1.06	6.56	0.63	6.04	255.42	238.6	4.706	6.327
B-048	Female	56	No	No	No	No	No	No	No	No	No	No	NA	Lung		Negative	Negative	Negative	Invisible	No-adjustment	5	23	4	25	3	23	No	Survive	Survive	8.68	8.24	7.18	6.81	36.6	46.43	0.238	0.093
B-049	Female	76	No	No	No	No	No	No	No	Yes	No	No	NA	Lung		Negative	Pseudomonas_aeruginosa;Streptococcus_mitis	Streptococcus_mitis_17;Pseudomonas_aeruginosa_27070	Positive	co-adjustment	9	25	4	13	2	13	Yes	Survive	Survive	10.74	6.17	9.52	4.86	197.71	195.94	11.7	2.516
B-050	Male	62	Yes	No	No	No	No	No	No	No	No	No	NA	Abdomen		Negative	Bacteroides_fragilis;Enterococcus_faecium;Escherichia_coli	Bacteroides_cellulosilyticus_43;Escherichia_coli_549;Bacteroides_fragilis_206;Enterococcus_faecium_77	Invisible	No-adjustment	6	24	3	11	1	11	Yes	Survive	Survive	9.09	6.2	8.21	5.22	233.81	97.86	51.607	3.425
B-051	Male	80	Yes	No	No	Yes	No	No	No	No	No	No	NA	Lung		Negative	Enterococcus_faecium	Enterococcus_faecium_4	Positive	co-adjustment	11	18	9	13	3	8	Yes	Survive	Survive	15.12	14.32	13.32	12.4	81.4	22.09	0.773	0.177
B-052	Male	64	Yes	No	Yes	Yes	No	No	Yes	Yes	No	No	NA	Lung		Negative	Negative	Malassezia_globosa_4	Invisible	No-adjustment	9	14	8	15	3	11	Yes	Survive	Survive	19.7	16.04	18.05	14.18	175.86	89.44	6.051	1.754
B-053	Male	60	Yes	No	No	No	No	No	No	No	No	No	NA	Bloodstream		Negative	Staphylococcus_aureus	Staphylococcus_capitis_4;Staphylococcus_aureus_12	Positive	co-adjustment	16	32	17	29	14	25	Yes	Survive	Die	16.07	12.04	14.13	9.01	251.87	182.68	36.312	5.964
B-054	Female	75	No	No	No	No	Yes	No	No	Yes	No	No	NA	Lung		Klebsiella_pneumoniae	Staphylococcus_aureus;Staphylococcus_epidermidis	Staphylococcus_epidermidis_4;Klebsiella_pneumoniae_53;Haemophilus_influenzae_8;Staphylococcus_aureus_16	Positive	escalation	12	10	12	17	8	12	Yes	Survive	Survive	8.81	8.24	8.24	7.16	237.81	204.78	9.07	3.633
B-055	Female	60	Yes	No	No	No	No	No	No	No	No	No	NA	Bloodstream		Klebsiella_pneumoniae	Negative	Acinetobacter_baumannii_3205	Invisible	co-adjustment	15	22	11	15	11	23	Yes	Die	Die	5.64	6.05	5.01	5.51	109.34	167.36	1.13	1.32
B-056	Male	70	Yes	Yes	No	No	No	No	Yes	No	No	No	NA	Bloodstream		Negative	Mycoplasma_hominis;Acinetobacter_baumannii;Staphylococcus_epidermidis	Staphylococcus_epidermidis_43;Staphylococcus_haemolyticus_34;Mycoplasma_hominis_515;Acinetobacter_baumannii_46	Positive	co-adjustment	11	20	9	16	5	19	Yes	Survive	Survive	12.48	3.66	11.41	2.87	125.18	132.52	55.12	0.67
B-057	Male	70	Yes	No	Yes	No	No	No	No	Yes	No	No	NA	Abdomen		Negative	Negative	Staphylococcus_epidermidis_20;Escherichia_coli_1721;Bacteroides_fragilis_113	Invisible	No-adjustment	10	19	5	17	5	12	Yes	Survive	Survive	2.74	3.46	2.11	2.87	114.43	106.88	64.09	2.931
B-058	Female	72	Yes	Yes	Yes	No	No	No	No	No	No	No	NA	Lung		Negative	Serratia_marcescens	Serratia_marcescens_132	Invisible	No-adjustment	7	16	4	13	2	14	Yes	Survive	Survive	17.02	14.93	15.9	13.38	166.01	43.65	1.475	0.969
B-059	Male	82	No	No	No	No	No	No	No	Yes	No	Yes	NA	Lung		Negative	Klebsiella_pneumoniae	Klebsiella_pneumoniae_1	Negative	escalation	9	18	11	16	13	19	Yes	Survive	Die	12.57	11.02	10.68	9.62	184.73	45.7	0.869	1.182
B-060	Female	63	Yes	No	No	No	No	No	No	No	No	Yes	NA	Lung		Negative	Negative	Negative	Invisible	No-adjustment	10	18	6	17	4	11	Yes	Survive	Survive	27.17	19.14	89.1	15.89	44.78	15.89	6.983	0.961
B-061	Male	19	Yes	No	No	No	No	No	No	No	No	No	NA	Bloodstream		Staphylococcus_aureus	Candida_parapsilosis	Malassezia_restricta_3;Staphylococcus_aureus_14390	Invisible	escalation	5	15	2	7	2	6	No	Survive	Survive	7.62	7.45	6.23	5.92	97.06	70.41	1.519	1.09
B-062	Male	31	No	No	No	No	No	No	No	No	No	No	NA	Other		Negative	Negative	Negative	Invisible	No-adjustment	7	19	3	12	1	7	Yes	Survive	Survive	25	11.04	22.22	6.54	129.47	77.25	0.298	0.965
B-063	Male	66	No	No	No	No	Yes	Yes	No	No	No	No	NA	Lung		Enterococcus_faecalis	Escherichia_coli	Escherichia_coli_157	Positive	de-escalation	9	16	8	16	10	15	Yes	Survive	Die	8.64	8.23	7.27	7.83	75.39	55.7	0.63	0.4
C-001	Female	73	No	No	Yes	No	No	No	No	No	No	No	No	Lung		Negative	Negative	Negative	Invisible	No-adjustment	5	18	6	15	5	9	No	Survive	Survive	10.54	8.95	9.45	7.88	59.83	36.9	3.32	0.7561
C-002	Male	67	Yes	No	No	No	No	No	No	No	No	No	Yes	Bloodstream		Escherichia_coli	NA	Escherichia_coli_12	Positive	escalation	10	16	12	13	6	11	Yes	Survive	Die	13.49	9.69	12.71	9.19	＞90	52.19	26.8	50.42
C-003	Male	50	No	No	No	No	No	No	No	No	No	No	No	Lung		Negative	Negative	Negative	Invisible	No-adjustment	2	12	1	12	2	8	Yes	Survive	Survive	13.26	7.91	11.43	5.89	69.46	51	0.41	0.234
C-004	Male	59	No	No	No	No	No	No	No	No	No	No	Yes	Abdomen		Negative	Negative	Corynebacterium_striatum_10	Invisible	No-adjustment	4	10	5	10	2	7	No	Survive	Survive	13.29	15.5	12.71	13.58	＞90	＞90	29.64	4.39
C-005	Male	68	No	No	No	No	No	No	No	Yes	No	Yes	No	Lung		Streptococcus_pneumoniae	Escherichia_coli;Helicobacter_pylori	Streptococcus_pneumoniae_66132;Escherichia_coli_1616;Helicobacter_pylori_1	Invisible	No-adjustment	14	34	10	26	9	27	Yes	Die	Die	20.3	8.19	19.31	6.78	＞90	72.28	30.75	4.59
C-006	Female	40	No	No	No	No	No	No	No	No	No	Yes	Yes	Skin and soft tissue		Negative	Negative	Negative	Invisible	No-adjustment	22	40	23	30	23	35	Yes	Survive	Die	8.31	8.3	7.12	7.48	＞90	＞90	4.89	＞100
C-007	Male	53	No	No	No	No	No	No	No	No	No	Yes	No	Lung		Negative	Legionella_pneumophila;Aspergillus_fumigatus	Legionella_pneumophila_7786;Aspergillus_fumigatus_12	Negative	No-adjustment	13	24	10	19	12	23	No	Die	Die	9.08	3.21	1.12	0.63	＞90	＞90	38.5	13.78
C-008	Female	67	No	No	No	No	No	No	No	No	No	No	Yes	Other		Negative	Negative	Negative	Invisible	No-adjustment	3	14	5	18	0	11	No	Survive	Survive	10.3	16	0.83	13.46	＞90	60	3.3	0.48
C-009	Female	65	Yes	No	Yes	No	No	No	No	No	No	No	No	Skin and soft tissue		Staphylococcus_aureus	NA	Staphylococcus_aureus_212770	Invisible	co-adjustment	9	10	5	10	6	11	No	Survive	Survive	8.66	5.42	8.05	4.74	＞90	＞90	14.39	2.01
C-010	Female	70	No	No	No	No	No	No	No	No	Yes	Yes	No	Lung		Candida_glabrata	Negative	Negative	Positive	co-adjustment	14	27	13	16	8	11	Yes	Survive	Die	21.94	14.64	19	13.03	65.4	71.8	4.71	11.61
C-014	Female	23	No	No	No	No	No	No	No	No	No	Yes	No	Bloodstream		Negative	Negative	Negative	Invisible	No-adjustment	10	37	3	7	3	6	No	Survive	Survive	3.53	6.27	2.81	5.62	24.3	72.6	87.88	50.97
C-015	Male	39	No	No	No	No	No	No	No	No	No	No	Yes	Lung		Negative	Negative	Negative	Invisible	No-adjustment	13	21	8	18	7	11	Yes	Survive	Survive	16.44	16.3	14.8	13.33	163	127	0.236	0.173
C-016	Male	59	No	No	No	No	No	No	No	No	No	No	No	Abdomen		Klebsiella_pneumoniae	NA	Klebsiella_pneumoniae_126730	Invisible	No-adjustment	10	13	5	9	4	4	No	Survive	Survive	19.33	6.85	18.63	4.84	14.3	135	29.22	2.21
C-017	Male	48	No	No	No	No	No	No	No	No	No	No	No	Abdomen		Negative	Klebsiella_pneumoniae;Escherichia_coli	Escherichia_coli_9034;Klebsiella_pneumoniae_3270	Positive	escalation	18	27	18	18	16	12	Yes	Survive	Die	11.03	25.57	9.75	23.86	63	50.6	23.13	20.55
C-018	Female	31	Yes	No	No	No	No	No	Yes	No	Yes	Yes	No	Bloodstream		Negative	Streptococcus_mitis	Streptococcus_mitis_25	Positive	co-adjustment	13	25	15	17	12	21	Yes	Survive	Survive	13.46	5.21	12.59	3.19	NA	NA	＞100	＞100
C-019	Male	68	No	No	No	No	No	No	No	No	No	No	Yes	Urinary tract		Negative	Clostridium_perfringens	Clostridium_perfringens_1449	Invisible	No-adjustment	5	24	2	5	0	5	No	Survive	Survive	0.8	12.28	0.44	10.66	58	58.9	61.14	31.02
C-021	Female	73	No	No	No	No	No	No	No	No	No	No	Yes	Abdomen		Negative	Escherichia_coli	Escherichia_coli_503	Invisible	escalation	11	23	11	17	11	15	Yes	Survive	Die	17.39	15.48	14.73	13.19	＞90	NA	17.04	6.5
C-022	Male	37	Yes	No	No	No	No	No	No	No	No	No	Yes	Lung		Staphylococcus_epidermidis	Negative	Malassezia_restricta_3	Invisible	No-adjustment	7	22	7	15	8	20	Yes	Survive	Survive	10.04	11.61	8.46	9.23	26.5	37	0.382	0.1
C-023	Female	66	No	No	No	No	No	No	No	No	No	No	Yes	Abdomen		Staphylococcus_hominis	Aspergillus_flavus;Klebsiella_pneumoniae;Staphylococcus_aureus	Staphylococcus_hominis-20;Staphylococcus_aureus_138;Klebsiella_pneumoniae_10107;Aspergillus_flavus_38	Invisible	No-adjustment	13	30	16	26	16	27	Yes	Survive	Die	16.66	11.1	14.69	8.29	91.7	61.5	19.38	18.13
C-024	Female	73	No	No	No	No	No	No	No	No	No	No	Yes	Bloodstream		Negative	Negative	Negative	Invisible	No-adjustment	10	18	12	16	14	17	Yes	Survive	Die	11.02	12.41	8.94	10.06	31.1	NA	0.276	1.1
C-025	Male	55	No	No	No	No	No	No	No	No	Yes	Yes	No	Bloodstream		Negative	Negative	Negative	Invisible	No-adjustment	13	20	10	20	7	15	No	Survive	Survive	14.59	27.63	12.78	24.78	140	30	10.92	5.1
C-026	Male	56	Yes	No	No	No	No	No	No	No	No	No	Yes	Bloodstream		Negative	Negative	Negative	Invisible	No-adjustment	13	24	8	17	8	24	Yes	Survive	Survive	22.14	9.41	18.13	7.57	NA	>90	7.95	2.29
C-027	Male	72	Yes	No	Yes	Yes	No	No	No	No	No	No	Yes	Bloodstream		Negative	Negative	Negative	Invisible	No-adjustment	12	22	14	27	11	20	Yes	Die	Die	17.1	18.43	14.33	16.38	NA	3083	4.12	8.27
C-028	Male	54	Yes	No	No	No	No	No	No	No	No	No	No	Other		Negative	Negative	Negative	Invisible	No-adjustment	7	18	6	13	6	15	No	Survive	Survive	16.78	9.37	15.25	7.16	>90	NA	14.93	4.12
C-029	Male	28	No	No	No	No	No	No	No	No	No	No	Yes	Lung		Negative	Staphylococcus_aureus	Staphylococcus_aureus_59	Invisible	co-adjustment	9	14	8	25	9	18	Yes	Survive	Survive	16.51	11.74	14.28	9.1	NA	NA	0.254	0.65
C-030	Female	29	No	No	No	No	No	No	No	No	No	Yes	Yes	Bloodstream		Negative	Negative	Negative	Positive	de-escalation	7	19	11	20	10	29	Yes	Survive	Die	19.19	3.65	4.22	0.82	NA	NA	0.772	2.3
C-031	Male	72	No	No	Yes	No	No	No	No	No	Yes	Yes	No	Skin and soft tissue		Negative	Pseudomonas_aeruginosa	Pseudomonas_aeruginosa_37309	Invisible	No-adjustment	5	29	4	21	4	21	No	Survive	Survive	0.91	0.75	0.31	0.37	＞90	＞90	20.69	6.46
C-032	Female	59	Yes	No	No	No	No	No	No	No	No	No	Yes	Bloodstream		Negative	Negative	Negative	Invisible	de-escalation	8	16	6	18	7	15	Yes	Survive	Survive	52.22	35.48	40.57	29.59	NA	NA	0.757	0.488
C-034	Male	56	Yes	No	No	No	No	No	No	No	No	No	Yes	Lung		Klebsiella_aerogenes	Negative	Acinetobacter_baumannii_16996	Positive	escalation	9	19	6	4	2	4	Yes	Survive	Survive	21.55	12.42	17.39	7.76	NA	NA	1.7	0.297
C-035	Female	71	No	No	No	No	No	No	No	No	No	No	Yes	Bloodstream		Negative	Negative	Negative	Invisible	No-adjustment	11	16	9	15	5	14	Yes	Survive	Survive	7.02	11.89	6.35	10.68	NA	NA	5.23	2.69
C-036	Male	63	No	No	No	No	No	No	No	No	No	Yes	Yes	Abdomen		Negative	Enterococcus_faecalis	Enterococcus_faecalis_957	Positive	escalation	14	27	9	16	5	10	Yes	Survive	Survive	21.67	15.64	20.09	13.95	>90	NA	4.42	5.99
C-037	Male	60	No	No	No	No	No	No	No	No	No	No	No	Bloodstream		Negative	Pseudomonas_aeruginosa	Pseudomonas_aeruginosa_920	Invisible	No-adjustment	14	26	11	22	10	20	Yes	Survive	Survive	21.72	7.23	20.05	5.84	＞90	NA	8.9	3.51
C-038	Male	67	Yes	Yes	No	No	No	No	No	No	No	No	No	Lung		Negative	Acinetobacter_baumannii;Streptococcus_oralis	Streptococcus_oralis_3;Acinetobacter_baumannii_518	Positive	escalation	11	29	11	15	9	15	Yes	Survive	Survive	5.62	7.19	4.37	6.19	64	31.2	0.955	0.219
C-039	Female	71	Yes	No	Yes	Yes	No	No	No	No	Yes	Yes	No	Bloodstream		Negative	Negative	Negative	Positive	escalation	15	44	14	32	9	27	Yes	Survive	Die	7.23	11.72	5.76	10.81	25.8	NA	16.96	12.06
C-040	Female	87	No	No	No	Yes	No	No	No	No	No	No	Yes	Bloodstream		Negative	Negative	Klebsiella_pneumoniae_60	Invisible	No-adjustment	7	15	4	13	2	12	Yes	Survive	Survive	7.96	6.38	6.89	4.71	NA	NA	0.293	0.144
C-041	Female	25	No	No	No	No	No	No	No	No	No	No	Yes	Lung		Negative	Negative	Negative	Invisible	No-adjustment	4	4	0	3	0	2	Yes	Survive	Survive	9.98	7.64	8.14	5.74	NA	26.8	1.26	NA
C-042	Male	58	No	No	No	No	No	No	No	No	No	No	Yes	Skin and soft tissue		Negative	Negative	Staphylococcus_capitis_10	Invisible	No-adjustment	11	21	5	12	12	33	Yes	Survive	Die	14.12	19.41	10.39	16.83	NA	NA	2.15	0.986
C-044	Male	70	No	No	Yes	No	No	No	No	No	No	No	Yes	Bloodstream		Negative	Negative	Negative	Invisible	No-adjustment	6	26	5	24	1	17	Yes	Survive	Survive	11.12	10.22	8.57	7.06	NA	NA	0.78	0.18
C-045	Female	75	Yes	No	Yes	No	No	No	No	No	No	No	No	Lung		Negative	Negative	Negative	Invisible	No-adjustment	8	27	12	23	6	12	Yes	Survive	Survive	14.71	10.26	13.14	8.62	73	NA	NA	1.83
C-046	Female	58	No	No	Yes	No	No	No	No	No	Yes	Yes	No	Bloodstream		Negative	Negative	Negative	Negative	co-adjustment	11	15	11	17	16	17	No	Survive	Die	1.75	0.6	0.04	0.02	NA	NA	0.38	0.115
C-047	Male	50	Yes	No	No	No	No	No	No	No	No	No	No	Bloodstream		Burkholderia_contaminans	Enterococcus_faecium	Enterococcus_faecium_640	Positive	escalation	12	30	8	20	5	26	Yes	Survive	Survive	4.49	7.36	4.05	5.88	NA	NA	8.04	6.66
C-048	Female	66	Yes	Yes	Yes	No	No	No	No	No	No	No	Yes	Bloodstream		Negative	Enterococcus_faecalis	Enterococcus_faecalis_212	Positive	escalation	4	16	NA	NA	NA	NA	Yes	Survive	Survive	7.19	8.95	5.3	6.62	163	13.8	0.168	0.4025
D-004	Male	55	Yes	No	No	No	No	No	No	Yes	No	No	No	Abdomen		Negative	Bacteroides_fragilis;Enterococcus_faecalis;Escherichia_coli;Enterococcus_faecium	Escherichia_coli_240;Bacteroides_fragilis_70;Haemophilus_parainfluenzae_65;Enterococcus_faecium_21;Enterococcus_faecalis_20	Positive	escalation	13	26	10	15	10	9	No	Survive	Survive	0.89	8.64	0.79	8.29	339.85	156.4	42	6.5
D-005	Male	77	Yes	No	No	No	No	No	No	No	No	No	No	Lung		Negative	Negative	Negative	Invisible	No-adjustment	9	20	7	14	2	11	No	Survive	Survive	7.77	7.6	7.23	6.82	45.1	35.1	0.79	0.53
D-006	Male	74	No	No	No	No	No	No	Yes	No	No	No	No	Urinary tract		Negative	Escherichia_coli	Staphylococcus_capitis_3;Escherichia_coli_116	Invisible	No-adjustment	12	19	6	12	4	9	No	Survive	Survive	9.14	3.21	88.6	80.1	65.2	23.2	17	1.6
D-007	Male	76	Yes	No	No	No	No	No	No	No	No	No	No	Urinary tract		Negative	Klebsiella_pneumoniae	Klebsiella_pneumoniae_7	Invisible	No-adjustment	9	14	4	11	NA	NA	No	Survive	Survive	9.81	17.65	9.46	14.95	20.03	45.6	34	87
D-008	Female	24	No	No	No	No	No	No	No	No	Yes	Yes	No	Abdomen		Negative	Klebsiella_pneumoniae	Klebsiella_pneumoniae_2175	Invisible	No-adjustment	6	24	6	22	2	14	No	Survive	Survive	16.76	4.73	13.04	3.49	78.2	25.1	0.43	0.18
D-009	Male	65	Yes	No	No	No	No	No	Yes	Yes	No	Yes	No	Lung		Negative	Klebsiella_pneumoniae	Klebsiella_pneumoniae_18;Serratia_marcescens_214	Negative	co-adjustment	6	24	17	25	13	20	No	Survive	Survive	5.71	8.63	5.05	7.96	75.2	50.2	3.6	1.2
D-010	Male	65	Yes	No	No	No	No	No	No	No	Yes	Yes	No	Lung		Negative	Negative	Negative	Invisible	escalation	12	33	15	30	14	24	Yes	Survive	Die	10.33	7.42	6.13	5.01	25.2	21.2	0.13	0.31
D-011	Female	44	No	No	Yes	No	No	No	No	No	No	No	No	Lung		Negative	Negative	Negative	Positive	escalation	7	9	6	7	5	5	Yes	Survive	Survive	4.37	4.49	3.23	3.98	15.1	19.1	0.1	0.2
D-012	Male	68	No	No	No	No	No	No	No	No	No	No	No	Lung		Negative	Negative	Negative	Invisible	No-adjustment	9	19	8	12	4	10	Yes	Survive	Survive	5.15	4.61	3.19	3.73	10.2	8.9	0.1	0.1
D-013	Male	56	No	No	No	No	No	No	No	No	No	No	No	Lung		Negative	Negative	Negative	Positive	co-adjustment	5	11	2	7	1	5	No	Survive	Survive	4.21	2.95	3.18	2.26	12.1	7.1	0.1	0.1
D-014	Male	41	No	No	No	No	No	No	No	No	No	No	No	Lung		Negative	Negative	Negative	Invisible	No-adjustment	14	16	5	8	NA	NA	Yes	Survive	Survive	4.27	3.71	3.67	2.55	25.1	31.5	9.3	3.1
D-015	Male	85	No	No	No	No	Yes	No	No	No	No	No	No	Lung		Negative	Streptococcus_oralis;Enterococcus_faecium;Streptococcus_mitis;Enterococcus_faecalis;Klebsiella_pneumoniae	Streptococcus_mitis_44;Streptococcus_oralis_16;Klebsiella_pneumoniae_303694;Enterococcus_faecium_58922;Enterococcus_faecalis_25753;Candida_glabrata_510;Candida_albicans_56	Positive	escalation	12	33	15	29	11	25	No	Survive	Die	15.59	22.5	15.08	21.92	215.3	156.1	27	7200
D-016	Male	56	No	No	No	No	No	No	No	No	No	No	No	Lung		Negative	Negative	Negative	Invisible	co-adjustment	9	12	3	10	2	9	No	Survive	Survive	8.54	9.08	7.53	79	21.2	12.1	1	0.8
D-017	Male	72	Yes	Yes	No	No	No	No	No	No	No	No	No	Lung		Negative	Enterococcus_faecium	Enterococcus_faecium_56	Invisible	co-adjustment	7	22	4	16	3	14	Yes	Survive	Survive	14.59	12.78	11.47	9.57	32.1	21.2	0.11	0.2
D-018	Male	68	Yes	No	No	No	No	No	No	No	No	No	No	Lung		Negative	Staphylococcus_aureus	Staphylococcus_aureus_840	Invisible	No-adjustment	12	28	10	23	8	21	Yes	Survive	Survive	13.53	12.81	12.11	11.98	32.1	22.1	4.3	0.27
D-019	Male	69	Yes	No	No	No	No	No	No	No	No	No	No	Lung		Negative	Negative	Negative	Invisible	escalation	10	21	8	16	7	15	Yes	Survive	Survive	8.62	4.91	7.1	3.94	57.98	23.1	0.11	0.11
D-020	Male	70	No	No	No	No	No	No	No	No	No	No	No	Lung		Negative	Staphylococcus_aureus	Staphylococcus_aureus_186	Positive	co-adjustment	9	20	7	17	4	15	Yes	Survive	Survive	43.43	29.08	40.09	27.63	121.2	35.1	30	2.7
D-021	Female	74	Yes	No	No	No	No	No	No	No	No	No	No	Abdomen		Negative	Escherichia_coli	Escherichia_coli_2583	Invisible	No-adjustment	4	13	4	12	3	12	Yes	Survive	Die	17.32	12.37	15.38	11.27	21.2	12.1	0.12	0.1
D-022	Male	45	No	No	No	No	No	No	No	No	No	No	No	Other		Candida_parapsilosis	Negative	Negative	Invisible	escalation	7	16	6	15	5	11	No	Survive	Survive	5.45	8.39	4.23	6.5	12.1	12.1	0.17	0.11
D-024	Male	53	No	No	No	No	No	No	No	No	No	No	No	Lung		Negative	Serratia_marcescens	Serratia_marcescens_281	Invisible	No-adjustment	8	21	6	17	5	14	Yes	Survive	Survive	13.84	12.83	10.99	9.79	50.1	21.2	0.14	0.12
D-025	Male	33	No	No	No	No	No	No	No	No	No	No	No	Urinary tract		Negative	Escherichia_coli	Staphylococcus_warneri_7;Escherichia_coli_7	Invisible	No-adjustment	8	11	5	8	2	5	No	Survive	Survive	8.62	6.59	3.63	2.6	23.1	12.1	17.66	1.1
D-026	Male	63	Yes	No	No	No	No	No	No	No	No	No	No	Hepatobiliary		Negative	Enterococcus_faecalis;Escherichia_coli	Escherichia_coli_2127;Enterococcus_faecalis_99	Positive	escalation	10	15	6	11	NA	NA	No	Survive	Survive	3.99	7.55	3.85	6.4	121.2	21.1	45	6.1
D-028	Male	36	No	No	No	No	No	No	No	No	No	No	No	Abdomen		Negative	Staphylococcus_epidermidis	Staphylococcus_epidermidis_6	Invisible	No-adjustment	7	15	4	10	3	8	Yes	Survive	Survive	13.46	29.95	73.7	271	21.2	12.1	1.1	0.13
D-029	Male	69	No	No	No	No	No	No	No	Yes	No	Yes	No	Skin and soft tissue		Negative	Aspergillus_fumigatus	Aspergillus_fumigatus_44	Positive	co-adjustment	8	29	6	24	4	21	No	Survive	Survive	2.35	2.73	1.72	2	25.1	12.1	0.17	0.12
D-030	Male	16	No	No	No	No	No	No	No	No	No	No	No	Lung		Negative	Negative	Negative	Invisible	No-adjustment	7	10	5	9	4	8	Yes	Survive	Survive	10.16	7.41	9.61	4.71	73.1	12.1	0.12	0.11
D-031	Male	43	No	No	No	No	No	No	No	No	No	No	No	Intracranial		Klebsiella_pneumoniae	Negative	Klebsiella_variicola_1908	Positive	de-escalation	11	22	9	19	9	20	Yes	Survive	Die	26.91	13.71	25.4	11.87	35.1	25.1	5	1.6
D-033	Male	59	No	No	No	No	No	No	No	No	No	No	No	Lung		Negative	Negative	Negative	Invisible	No-adjustment	8	16	6	13	4	12	Yes	Survive	Survive	7.25	5.88	6.1	4.96	35.1	21.2	1.2	1.2
D-034	Male	44	No	No	No	No	No	No	No	No	No	No	No	Abdomen		Negative	Negative	Negative	Invisible	No-adjustment	11	20	6	16	4	10	No	Survive	Survive	12.42	10.95	10.21	9.1	131.94	51.6	＞200	31.1
D-035	Female	53	No	No	No	No	No	No	No	Yes	No	Yes	No	Urinary tract		Negative	Negative	Malassezia_restricta_20	Invisible	No-adjustment	10	29	5	25	3	19	No	Survive	Survive	74.22	29.62	72.59	27.69	238.74	131.2	7	3.1
D-036	Male	68	No	No	No	No	No	No	No	No	No	No	No	Urinary tract		Negative	Klebsiella_pneumoniae	Klebsiella_pneumoniae_99	Invisible	co-adjustment	6	14	4	14	4	13	No	Survive	Survive	4.51	2.88	3.3	1.91	44.12	31.2	0.92	0.31
D-037	Male	68	Yes	No	Yes	No	No	No	No	No	No	No	No	Urinary tract		Negative	Negative	Negative	Invisible	No-adjustment	6	21	6	19	5	17	No	Survive	Survive	32.34	17.6	30.79	16.86	21.2	25.1	7.1	3.1
D-039	Female	74	No	No	No	No	No	No	No	No	No	No	No	Lung		Negative	Negative	Negative	Invisible	No-adjustment	14	27	12	33	8	17	Yes	Survive	Survive	15.72	10.2	14.56	9.41	89.1	72.1	65	21
D-041	Female	84	Yes	Yes	Yes	No	No	No	No	No	No	No	No	Abdomen		Klebsiella_pneumoniae	Escherichia_coli	Klebsiella_pneumoniae_46529;Escherichia_coli_4927;Clostridium_perfringens_1713;Enterococcus_faecalis_230	Invisible	escalation	17	38	16	36	15	34	No	Die	Die	26.65	9.96	25.45	9.05	191.2	135.1	200	200
D-042	Male	63	Yes	No	No	No	No	No	No	No	No	No	No	Abdomen		Negative	Klebsiella_pneumoniae	Klebsiella_pneumoniae_10298	Invisible	No-adjustment	18	21	15	19	10	15	Yes	Survive	Die	17.75	11.84	15.64	10.66	213.2	112.1	200	120
D-043	Female	56	No	No	No	No	No	No	No	No	No	Yes	No	Abdomen		Staphylococcus_capitis	Negative	Negative	Invisible	No-adjustment	11	23	11	22	9	20	Yes	Survive	Die	10.19	4.07	9.37	3.83	32.1	40.2	0.25	1.1
D-045	Female	50	No	No	No	No	No	No	No	No	No	No	No	Lung		Negative	Negative	Negative	Invisible	No-adjustment	11	17	7	13	1	11	Yes	Survive	Survive	16	17.31	14.66	14.02	32.1	12.62	0.43	0.32
D-046	Male	76	No	No	No	No	No	No	No	No	No	Yes	No	Lung		Negative	Aspergillus_flavus	Pseudomonas_aeruginosa_1920;Aspergillus_flavus_84	Invisible	escalation	18	30	15	28	14	27	No	Survive	Die	11.92	36.92	2.03	11.08	156.3	121.3	200	4.7
